# Supplementary material for: Genetically encoded discovery of perfluoroaryl macrocycles that bind to albumin and exhibit extended circulation in vivo
Source: Nat Commun. 2023 Sep 13;14:5654. doi: 10.1038/s41467-023-41427-y (PMC10499988; doi:10.1038/s41467-023-41427-y)
Supplement: Supplementary file 5 — Supplementary Data [file 41467_2023_41427_MOESM5_ESM.zip]

Archive with 31 entries (28 files):
- Supplementary_Data/
- Supplementary_Data/.DS_Store
- __MACOSX/Supplementary_Data/._.DS_Store
- Supplementary_Data/Pymol/
- __MACOSX/Supplementary_Data/._Pymol
- Supplementary_Data/Matlab HSA/
- __MACOSX/Supplementary_Data/._Matlab HSA
- Supplementary_Data/Pymol/DIF_zzom.png
- __MACOSX/Supplementary_Data/Pymol/._DIF_zzom.png
- Supplementary_Data/Pymol/DIF.png
- __MACOSX/Supplementary_Data/Pymol/._DIF.png
- Supplementary_Data/Pymol/DIF.pse
- __MACOSX/Supplementary_Data/Pymol/._DIF.pse
- Supplementary_Data/Pymol/4z69.pdb1.gz
- __MACOSX/Supplementary_Data/Pymol/._4z69.pdb1.gz
- Supplementary_Data/Pymol/Ibuprofen.png
- __MACOSX/Supplementary_Data/Pymol/._Ibuprofen.png
- Supplementary_Data/Pymol/Ibuprofen_2.png
- __MACOSX/Supplementary_Data/Pymol/._Ibuprofen_2.png
- Supplementary_Data/Pymol/4z69.pdb1
- __MACOSX/Supplementary_Data/Pymol/._4z69.pdb1
- Supplementary_Data/Pymol/Ibuprofen.pse
- __MACOSX/Supplementary_Data/Pymol/._Ibuprofen.pse
- Supplementary_Data/Pymol/Ibuprofen_2_zoom.png
- __MACOSX/Supplementary_Data/Pymol/._Ibuprofen_2_zoom.png
- Supplementary_Data/Matlab HSA/YW_unfiltered_20170829_ed.txt
- __MACOSX/Supplementary_Data/Matlab HSA/._YW_unfiltered_20170829_ed.txt
- Supplementary_Data/Matlab HSA/readMulticolumn.m
- __MACOSX/Supplementary_Data/Matlab HSA/._readMulticolumn.m
- Supplementary_Data/Matlab HSA/analysisDEJeff1117.m
- __MACOSX/Supplementary_Data/Matlab HSA/._analysisDEJeff1117.m
