# Supplementary material for: Genetically encoded discovery of perfluoroaryl macrocycles that bind to albumin and exhibit extended circulation in vivo
Source: Nat Commun. 2023 Sep 13;14:5654. doi: 10.1038/s41467-023-41427-y (PMC10499988; doi:10.1038/s41467-023-41427-y)
Supplement: Supplementary file 5 — Supplementary Data [file 41467_2023_41427_MOESM5_ESM.zip › Supplementary_Data/Pymol/4z69.pdb1]

HEADER    TRANSPORT PROTEIN                       04-APR-15   XXXX              
TITLE     HUMAN SERUM ALBUMIN COMPLEXED WITH PALMITIC ACID AND DICLOFENAC       
KEYWDS    DICLOFENAC, COMPLEX, TRANSPORT PROTEIN                                
EXPDTA    X-RAY DIFFRACTION                                                     
AUTHOR    Y.ZHANG,F.YANG                                                        
JRNL        AUTH   Y.ZHANG,P.LEE,S.LIANG,Z.ZHOU,X.WU,F.YANG,H.LIANG             
JRNL        TITL   STRUCTURAL BASIS OF NON-STEROIDAL ANTI-INFLAMMATORY DRUG     
JRNL        TITL 2 DICLOFENAC BINDING TO HUMAN SERUM ALBUMIN.                   
JRNL        REF    CHEM.BIOL.DRUG DES.           V.  86  1178 2015              
JRNL        REFN                   ESSN 1747-0285                               
JRNL        PMID   25958880                                                     
JRNL        DOI    10.1111/CBDD.12583                                           
SEQRES   1 A  585  ASP ALA HIS LYS SER GLU VAL ALA HIS ARG PHE LYS ASP          
SEQRES   2 A  585  LEU GLY GLU GLU ASN PHE LYS ALA LEU VAL LEU ILE ALA          
SEQRES   3 A  585  PHE ALA GLN TYR LEU GLN GLN CYS PRO PHE GLU ASP HIS          
SEQRES   4 A  585  VAL LYS LEU VAL ASN GLU VAL THR GLU PHE ALA LYS THR          
SEQRES   5 A  585  CYS VAL ALA ASP GLU SER ALA GLU ASN CYS ASP LYS SER          
SEQRES   6 A  585  LEU HIS THR LEU PHE GLY ASP LYS LEU CYS THR VAL ALA          
SEQRES   7 A  585  THR LEU ARG GLU THR TYR GLY GLU MET ALA ASP CYS CYS          
SEQRES   8 A  585  ALA LYS GLN GLU PRO GLU ARG ASN GLU CYS PHE LEU GLN          
SEQRES   9 A  585  HIS LYS ASP ASP ASN PRO ASN LEU PRO ARG LEU VAL ARG          
SEQRES  10 A  585  PRO GLU VAL ASP VAL MET CYS THR ALA PHE HIS ASP ASN          
SEQRES  11 A  585  GLU GLU THR PHE LEU LYS LYS TYR LEU TYR GLU ILE ALA          
SEQRES  12 A  585  ARG ARG HIS PRO TYR PHE TYR ALA PRO GLU LEU LEU PHE          
SEQRES  13 A  585  PHE ALA LYS ARG TYR LYS ALA ALA PHE THR GLU CYS CYS          
SEQRES  14 A  585  GLN ALA ALA ASP LYS ALA ALA CYS LEU LEU PRO LYS LEU          
SEQRES  15 A  585  ASP GLU LEU ARG ASP GLU GLY LYS ALA SER SER ALA LYS          
SEQRES  16 A  585  GLN ARG LEU LYS CYS ALA SER LEU GLN LYS PHE GLY GLU          
SEQRES  17 A  585  ARG ALA PHE LYS ALA TRP ALA VAL ALA ARG LEU SER GLN          
SEQRES  18 A  585  ARG PHE PRO LYS ALA GLU PHE ALA GLU VAL SER LYS LEU          
SEQRES  19 A  585  VAL THR ASP LEU THR LYS VAL HIS THR GLU CYS CYS HIS          
SEQRES  20 A  585  GLY ASP LEU LEU GLU CYS ALA ASP ASP ARG ALA ASP LEU          
SEQRES  21 A  585  ALA LYS TYR ILE CYS GLU ASN GLN ASP SER ILE SER SER          
SEQRES  22 A  585  LYS LEU LYS GLU CYS CYS GLU LYS PRO LEU LEU GLU LYS          
SEQRES  23 A  585  SER HIS CYS ILE ALA GLU VAL GLU ASN ASP GLU MET PRO          
SEQRES  24 A  585  ALA ASP LEU PRO SER LEU ALA ALA ASP PHE VAL GLU SER          
SEQRES  25 A  585  LYS ASP VAL CYS LYS ASN TYR ALA GLU ALA LYS ASP VAL          
SEQRES  26 A  585  PHE LEU GLY MET PHE LEU TYR GLU TYR ALA ARG ARG HIS          
SEQRES  27 A  585  PRO ASP TYR SER VAL VAL LEU LEU LEU ARG LEU ALA LYS          
SEQRES  28 A  585  THR TYR GLU THR THR LEU GLU LYS CYS CYS ALA ALA ALA          
SEQRES  29 A  585  ASP PRO HIS GLU CYS TYR ALA LYS VAL PHE ASP GLU PHE          
SEQRES  30 A  585  LYS PRO LEU VAL GLU GLU PRO GLN ASN LEU ILE LYS GLN          
SEQRES  31 A  585  ASN CYS GLU LEU PHE GLU GLN LEU GLY GLU TYR LYS PHE          
SEQRES  32 A  585  GLN ASN ALA LEU LEU VAL ARG TYR THR LYS LYS VAL PRO          
SEQRES  33 A  585  GLN VAL SER THR PRO THR LEU VAL GLU VAL SER ARG ASN          
SEQRES  34 A  585  LEU GLY LYS VAL GLY SER LYS CYS CYS LYS HIS PRO GLU          
SEQRES  35 A  585  ALA LYS ARG MET PRO CYS ALA GLU ASP TYR LEU SER VAL          
SEQRES  36 A  585  VAL LEU ASN GLN LEU CYS VAL LEU HIS GLU LYS THR PRO          
SEQRES  37 A  585  VAL SER ASP ARG VAL THR LYS CYS CYS THR GLU SER LEU          
SEQRES  38 A  585  VAL ASN ARG ARG PRO CYS PHE SER ALA LEU GLU VAL ASP          
SEQRES  39 A  585  GLU THR TYR VAL PRO LYS GLU PHE ASN ALA GLU THR PHE          
SEQRES  40 A  585  THR PHE HIS ALA ASP ILE CYS THR LEU SER GLU LYS GLU          
SEQRES  41 A  585  ARG GLN ILE LYS LYS GLN THR ALA LEU VAL GLU LEU VAL          
SEQRES  42 A  585  LYS HIS LYS PRO LYS ALA THR LYS GLU GLN LEU LYS ALA          
SEQRES  43 A  585  VAL MET ASP ASP PHE ALA ALA PHE VAL GLU LYS CYS CYS          
SEQRES  44 A  585  LYS ALA ASP ASP LYS GLU THR CYS PHE ALA GLU GLU GLY          
SEQRES  45 A  585  LYS LYS LEU VAL ALA ALA SER GLN ALA ALA LEU GLY LEU          
SEQRES   1 I  585  ASP ALA HIS LYS SER GLU VAL ALA HIS ARG PHE LYS ASP          
SEQRES   2 I  585  LEU GLY GLU GLU ASN PHE LYS ALA LEU VAL LEU ILE ALA          
SEQRES   3 I  585  PHE ALA GLN TYR LEU GLN GLN CYS PRO PHE GLU ASP HIS          
SEQRES   4 I  585  VAL LYS LEU VAL ASN GLU VAL THR GLU PHE ALA LYS THR          
SEQRES   5 I  585  CYS VAL ALA ASP GLU SER ALA GLU ASN CYS ASP LYS SER          
SEQRES   6 I  585  LEU HIS THR LEU PHE GLY ASP LYS LEU CYS THR VAL ALA          
SEQRES   7 I  585  THR LEU ARG GLU THR TYR GLY GLU MET ALA ASP CYS CYS          
SEQRES   8 I  585  ALA LYS GLN GLU PRO GLU ARG ASN GLU CYS PHE LEU GLN          
SEQRES   9 I  585  HIS LYS ASP ASP ASN PRO ASN LEU PRO ARG LEU VAL ARG          
SEQRES  10 I  585  PRO GLU VAL ASP VAL MET CYS THR ALA PHE HIS ASP ASN          
SEQRES  11 I  585  GLU GLU THR PHE LEU LYS LYS TYR LEU TYR GLU ILE ALA          
SEQRES  12 I  585  ARG ARG HIS PRO TYR PHE TYR ALA PRO GLU LEU LEU PHE          
SEQRES  13 I  585  PHE ALA LYS ARG TYR LYS ALA ALA PHE THR GLU CYS CYS          
SEQRES  14 I  585  GLN ALA ALA ASP LYS ALA ALA CYS LEU LEU PRO LYS LEU          
SEQRES  15 I  585  ASP GLU LEU ARG ASP GLU GLY LYS ALA SER SER ALA LYS          
SEQRES  16 I  585  GLN ARG LEU LYS CYS ALA SER LEU GLN LYS PHE GLY GLU          
SEQRES  17 I  585  ARG ALA PHE LYS ALA TRP ALA VAL ALA ARG LEU SER GLN          
SEQRES  18 I  585  ARG PHE PRO LYS ALA GLU PHE ALA GLU VAL SER LYS LEU          
SEQRES  19 I  585  VAL THR ASP LEU THR LYS VAL HIS THR GLU CYS CYS HIS          
SEQRES  20 I  585  GLY ASP LEU LEU GLU CYS ALA ASP ASP ARG ALA ASP LEU          
SEQRES  21 I  585  ALA LYS TYR ILE CYS GLU ASN GLN ASP SER ILE SER SER          
SEQRES  22 I  585  LYS LEU LYS GLU CYS CYS GLU LYS PRO LEU LEU GLU LYS          
SEQRES  23 I  585  SER HIS CYS ILE ALA GLU VAL GLU ASN ASP GLU MET PRO          
SEQRES  24 I  585  ALA ASP LEU PRO SER LEU ALA ALA ASP PHE VAL GLU SER          
SEQRES  25 I  585  LYS ASP VAL CYS LYS ASN TYR ALA GLU ALA LYS ASP VAL          
SEQRES  26 I  585  PHE LEU GLY MET PHE LEU TYR GLU TYR ALA ARG ARG HIS          
SEQRES  27 I  585  PRO ASP TYR SER VAL VAL LEU LEU LEU ARG LEU ALA LYS          
SEQRES  28 I  585  THR TYR GLU THR THR LEU GLU LYS CYS CYS ALA ALA ALA          
SEQRES  29 I  585  ASP PRO HIS GLU CYS TYR ALA LYS VAL PHE ASP GLU PHE          
SEQRES  30 I  585  LYS PRO LEU VAL GLU GLU PRO GLN ASN LEU ILE LYS GLN          
SEQRES  31 I  585  ASN CYS GLU LEU PHE GLU GLN LEU GLY GLU TYR LYS PHE          
SEQRES  32 I  585  GLN ASN ALA LEU LEU VAL ARG TYR THR LYS LYS VAL PRO          
SEQRES  33 I  585  GLN VAL SER THR PRO THR LEU VAL GLU VAL SER ARG ASN          
SEQRES  34 I  585  LEU GLY LYS VAL GLY SER LYS CYS CYS LYS HIS PRO GLU          
SEQRES  35 I  585  ALA LYS ARG MET PRO CYS ALA GLU ASP TYR LEU SER VAL          
SEQRES  36 I  585  VAL LEU ASN GLN LEU CYS VAL LEU HIS GLU LYS THR PRO          
SEQRES  37 I  585  VAL SER ASP ARG VAL THR LYS CYS CYS THR GLU SER LEU          
SEQRES  38 I  585  VAL ASN ARG ARG PRO CYS PHE SER ALA LEU GLU VAL ASP          
SEQRES  39 I  585  GLU THR TYR VAL PRO LYS GLU PHE ASN ALA GLU THR PHE          
SEQRES  40 I  585  THR PHE HIS ALA ASP ILE CYS THR LEU SER GLU LYS GLU          
SEQRES  41 I  585  ARG GLN ILE LYS LYS GLN THR ALA LEU VAL GLU LEU VAL          
SEQRES  42 I  585  LYS HIS LYS PRO LYS ALA THR LYS GLU GLN LEU LYS ALA          
SEQRES  43 I  585  VAL MET ASP ASP PHE ALA ALA PHE VAL GLU LYS CYS CYS          
SEQRES  44 I  585  LYS ALA ASP ASP LYS GLU THR CYS PHE ALA GLU GLU GLY          
SEQRES  45 I  585  LYS LYS LEU VAL ALA ALA SER GLN ALA ALA LEU GLY LEU          
HETNAM     F15 PENTADECANOIC ACID                                               
HETNAM     PLM PALMITIC ACID                                                    
HETNAM     DIF 2-[2,6-DICHLOROPHENYL)AMINO]BENZENEACETIC ACID                   
HETSYN     DIF DICLOFENAC                                                       
FORMUL   3  F15    6(C15 H30 O2)                                                
FORMUL   4  PLM    4(C16 H32 O2)                                                
FORMUL   8  DIF    4(C14 H11 CL2 N O2)                                          
FORMUL  17  HOH   *177(H2 O)                                                    
HELIX    1 AA1 SER A    5  LEU A   31  1                                  27    
HELIX    2 AA2 PRO A   35  ASP A   56  1                                  22    
HELIX    3 AA3 SER A   65  CYS A   75  1                                  11    
HELIX    4 AA4 THR A   79  GLY A   85  1                                   7    
HELIX    5 AA5 GLU A   86  LYS A   93  5                                   8    
HELIX    6 AA6 GLN A   94  HIS A  105  1                                  12    
HELIX    7 AA7 GLU A  119  ASN A  130  1                                  12    
HELIX    8 AA8 ASN A  130  ARG A  145  1                                  16    
HELIX    9 AA9 TYR A  150  CYS A  169  1                                  20    
HELIX   10 AB1 ASP A  173  GLY A  207  1                                  35    
HELIX   11 AB2 GLY A  207  PHE A  223  1                                  17    
HELIX   12 AB3 GLU A  227  GLY A  248  1                                  22    
HELIX   13 AB4 ASP A  249  ASN A  267  1                                  19    
HELIX   14 AB5 GLN A  268  ILE A  271  5                                   4    
HELIX   15 AB6 SER A  272  LYS A  276  5                                   5    
HELIX   16 AB7 GLU A  277  LYS A  281  5                                   5    
HELIX   17 AB8 PRO A  282  VAL A  293  1                                  12    
HELIX   18 AB9 LEU A  305  VAL A  310  1                                   6    
HELIX   19 AC1 ASP A  314  ALA A  322  1                                   9    
HELIX   20 AC2 ALA A  322  ARG A  337  1                                  16    
HELIX   21 AC3 SER A  342  CYS A  361  1                                  20    
HELIX   22 AC4 ASP A  365  TYR A  370  1                                   6    
HELIX   23 AC5 VAL A  373  LEU A  398  1                                  26    
HELIX   24 AC6 GLY A  399  VAL A  415  1                                  17    
HELIX   25 AC7 SER A  419  CYS A  438  1                                  20    
HELIX   26 AC8 PRO A  441  ALA A  443  5                                   3    
HELIX   27 AC9 LYS A  444  THR A  467  1                                  24    
HELIX   28 AD1 SER A  470  GLU A  479  1                                  10    
HELIX   29 AD2 ASN A  483  ALA A  490  1                                   8    
HELIX   30 AD3 ALA A  511  LEU A  516  1                                   6    
HELIX   31 AD4 SER A  517  LYS A  536  1                                  20    
HELIX   32 AD5 THR A  540  CYS A  559  1                                  20    
HELIX   33 AD6 ASP A  563  LEU A  583  1                                  21    
HELIX   34 AD7 SER I    5  GLY I   15  1                                  11    
HELIX   35 AD8 GLY I   15  LEU I   31  1                                  17    
HELIX   36 AD9 PRO I   35  ASP I   56  1                                  22    
HELIX   37 AE1 SER I   65  CYS I   75  1                                  11    
HELIX   38 AE2 THR I   79  GLY I   85  1                                   7    
HELIX   39 AE3 GLU I   86  LYS I   93  5                                   8    
HELIX   40 AE4 GLN I   94  HIS I  105  1                                  12    
HELIX   41 AE5 GLU I  119  ASN I  130  1                                  12    
HELIX   42 AE6 ASN I  130  ARG I  145  1                                  16    
HELIX   43 AE7 TYR I  150  CYS I  169  1                                  20    
HELIX   44 AE8 ASP I  173  GLY I  207  1                                  35    
HELIX   45 AE9 GLY I  207  PHE I  223  1                                  17    
HELIX   46 AF1 GLU I  227  GLY I  248  1                                  22    
HELIX   47 AF2 ASP I  249  GLU I  266  1                                  18    
HELIX   48 AF3 ASN I  267  SER I  272  1                                   6    
HELIX   49 AF4 GLU I  277  LYS I  281  5                                   5    
HELIX   50 AF5 PRO I  282  VAL I  293  1                                  12    
HELIX   51 AF6 LEU I  305  VAL I  310  1                                   6    
HELIX   52 AF7 ASP I  314  ALA I  322  1                                   9    
HELIX   53 AF8 ALA I  322  ARG I  337  1                                  16    
HELIX   54 AF9 SER I  342  CYS I  361  1                                  20    
HELIX   55 AG1 ASP I  365  TYR I  370  1                                   6    
HELIX   56 AG2 VAL I  373  GLY I  399  1                                  27    
HELIX   57 AG3 GLY I  399  VAL I  415  1                                  17    
HELIX   58 AG4 SER I  419  LYS I  439  1                                  21    
HELIX   59 AG5 PRO I  441  THR I  467  1                                  27    
HELIX   60 AG6 SER I  470  GLU I  479  1                                  10    
HELIX   61 AG7 ASN I  483  ALA I  490  1                                   8    
HELIX   62 AG8 ALA I  504  THR I  508  5                                   5    
HELIX   63 AG9 ALA I  511  LEU I  516  1                                   6    
HELIX   64 AH1 SER I  517  LYS I  536  1                                  20    
HELIX   65 AH2 THR I  540  CYS I  559  1                                  20    
HELIX   66 AH3 ASP I  563  LEU I  583  1                                  21    
SSBOND   1 CYS A   53    CYS A   62                          1555   1555  2.03  
SSBOND   2 CYS A   75    CYS A   91                          1555   1555  2.03  
SSBOND   3 CYS A   90    CYS A  101                          1555   1555  2.05  
SSBOND   4 CYS A  124    CYS A  169                          1555   1555  2.04  
SSBOND   5 CYS A  168    CYS A  177                          1555   1555  2.03  
SSBOND   6 CYS A  200    CYS A  246                          1555   1555  2.02  
SSBOND   7 CYS A  245    CYS A  253                          1555   1555  2.04  
SSBOND   8 CYS A  265    CYS A  279                          1555   1555  2.05  
SSBOND   9 CYS A  278    CYS A  289                          1555   1555  2.02  
SSBOND  10 CYS A  316    CYS A  361                          1555   1555  2.03  
SSBOND  11 CYS A  360    CYS A  369                          1555   1555  2.04  
SSBOND  12 CYS A  392    CYS A  438                          1555   1555  2.05  
SSBOND  13 CYS A  437    CYS A  448                          1555   1555  2.05  
SSBOND  14 CYS A  461    CYS A  477                          1555   1555  2.04  
SSBOND  15 CYS A  476    CYS A  487                          1555   1555  2.01  
SSBOND  16 CYS A  514    CYS A  559                          1555   1555  2.03  
SSBOND  17 CYS A  558    CYS A  567                          1555   1555  2.04  
SSBOND  18 CYS I   53    CYS I   62                          1555   1555  2.04  
SSBOND  19 CYS I   75    CYS I   91                          1555   1555  2.05  
SSBOND  20 CYS I   90    CYS I  101                          1555   1555  2.07  
SSBOND  21 CYS I  124    CYS I  169                          1555   1555  2.04  
SSBOND  22 CYS I  168    CYS I  177                          1555   1555  2.04  
SSBOND  23 CYS I  200    CYS I  246                          1555   1555  2.03  
SSBOND  24 CYS I  245    CYS I  253                          1555   1555  2.04  
SSBOND  25 CYS I  265    CYS I  279                          1555   1555  2.04  
SSBOND  26 CYS I  278    CYS I  289                          1555   1555  2.03  
SSBOND  27 CYS I  316    CYS I  361                          1555   1555  2.03  
SSBOND  28 CYS I  360    CYS I  369                          1555   1555  2.04  
SSBOND  29 CYS I  392    CYS I  438                          1555   1555  2.05  
SSBOND  30 CYS I  437    CYS I  448                          1555   1555  2.05  
SSBOND  31 CYS I  461    CYS I  477                          1555   1555  2.03  
SSBOND  32 CYS I  476    CYS I  487                          1555   1555  2.01  
SSBOND  33 CYS I  514    CYS I  559                          1555   1555  2.04  
SSBOND  34 CYS I  558    CYS I  567                          1555   1555  2.03  
SITE     1 AC1  5 ARG A 117  TYR A 138  TYR A 161  DIF A1006                    
SITE     2 AC1  5 HOH A1131                                                     
SITE     1 AC2  7 LEU A  66  PHE A  70  TYR A 150  ARG A 257                    
SITE     2 AC2  7 ALA A 258  SER A 287  HOH A1148                               
SITE     1 AC3  7 SER A 342  VAL A 344  ARG A 348  LEU A 387                    
SITE     2 AC3  7 LEU A 453  ARG A 485  PLM A1004                               
SITE     1 AC4  5 TYR A 411  LEU A 460  PHE A 488  SER A 489                    
SITE     2 AC4  5 F15 A1003                                                     
SITE     1 AC5  7 TYR A 401  LYS A 525  HIS A 535  MET A 548                    
SITE     2 AC5  7 PHE A 551  ALA A 552  SER A 579                               
SITE     1 AC6 10 ILE A 142  HIS A 146  PHE A 149  LEU A 154                    
SITE     2 AC6 10 TYR A 161  ARG A 186  GLY A 189  LYS A 190                    
SITE     3 AC6 10 F15 A1001  HOH A1175                                          
SITE     1 AC7  8 LYS A 199  TRP A 214  ARG A 218  LEU A 219                    
SITE     2 AC7  8 ARG A 222  ILE A 264  SER A 287  HOH A1146                    
SITE     1 AC8 11 LYS A 199  SER A 202  LEU A 203  PHE A 206                    
SITE     2 AC8 11 ALA A 210  PHE A 211  TRP A 214  VAL A 344                    
SITE     3 AC8 11 SER A 480  LEU A 481  VAL A 482                               
SITE     1 AC9  3 TYR I 138  TYR I 161  HOH I1150                               
SITE     1 AD1  8 VAL I  46  PHE I  70  TYR I 150  ALA I 254                    
SITE     2 AD1  8 ARG I 257  LEU I 283  LEU I 284  SER I 287                    
SITE     1 AD2  6 SER I 342  VAL I 344  ARG I 348  LEU I 387                    
SITE     2 AD2  6 LEU I 453  ARG I 485                                          
SITE     1 AD3  6 LEU I 387  TYR I 411  LEU I 457  LEU I 460                    
SITE     2 AD3  6 PHE I 488  SER I 489                                          
SITE     1 AD4  4 TYR I 401  LYS I 525  HIS I 535  PHE I 551                    
SITE     1 AD5  8 LYS I 199  TRP I 214  ARG I 218  ARG I 222                    
SITE     2 AD5  8 PHE I 223  ARG I 257  LEU I 260  ALA I 291                    
CRYST1   38.396   95.003   96.339 105.00 101.45  89.97 P 1           2          
ORIGX1      1.000000  0.000000  0.000000        0.00000                         
ORIGX2      0.000000  1.000000  0.000000        0.00000                         
ORIGX3      0.000000  0.000000  1.000000        0.00000                         
SCALE1      0.026044 -0.000015  0.005465        0.00000                         
SCALE2      0.000000  0.010526  0.002881        0.00000                         
SCALE3      0.000000  0.000000  0.010980        0.00000                         
MODEL        1                                                                  
ATOM      1  N   HIS A   3       6.452  17.998 -31.448  1.00 84.78           N  
ANISOU    1  N   HIS A   3    10626  10639  10948     72    336   -170       N  
ATOM      2  CA  HIS A   3       5.542  16.858 -31.330  1.00 75.55           C  
ANISOU    2  CA  HIS A   3     9467   9481   9758     59    330   -174       C  
ATOM      3  C   HIS A   3       4.420  16.875 -32.378  1.00 59.81           C  
ANISOU    3  C   HIS A   3     7495   7504   7727     54    337   -185       C  
ATOM      4  O   HIS A   3       3.244  16.730 -32.058  1.00 51.43           O  
ANISOU    4  O   HIS A   3     6437   6468   6636     45    321   -188       O  
ATOM      5  CB  HIS A   3       4.983  16.735 -29.903  1.00 75.20           C  
ANISOU    5  CB  HIS A   3     9411   9454   9708     54    300   -169       C  
ATOM      6  CG  HIS A   3       5.993  16.267 -28.897  1.00 72.78           C  
ANISOU    6  CG  HIS A   3     9088   9129   9437     55    292   -158       C  
ATOM      7  N   LYS A   4       4.810  17.036 -33.637  1.00 59.08           N  
ANISOU    7  N   LYS A   4     7416   7397   7636     58    362   -190       N  
ATOM      8  CA  LYS A   4       3.933  16.748 -34.763  1.00 57.68           C  
ANISOU    8  CA  LYS A   4     7261   7228   7426     50    373   -200       C  
ATOM      9  C   LYS A   4       3.408  15.311 -34.740  1.00 53.84           C  
ANISOU    9  C   LYS A   4     6786   6742   6930     36    372   -202       C  
ATOM     10  O   LYS A   4       2.384  15.005 -35.347  1.00 52.72           O  
ANISOU   10  O   LYS A   4     6661   6615   6756     26    371   -209       O  
ATOM     11  CB  LYS A   4       4.667  16.985 -36.083  1.00 48.84           C  
ANISOU   11  CB  LYS A   4     6155   6086   6315     57    403   -204       C  
ATOM     12  N   SER A   5       4.102  14.415 -34.054  1.00 50.65           N  
ANISOU   12  N   SER A   5     6373   6320   6553     34    372   -196       N  
ATOM     13  CA  SER A   5       3.633  13.029 -34.006  1.00 49.55           C  
ANISOU   13  CA  SER A   5     6245   6179   6404     21    371   -199       C  
ATOM     14  C   SER A   5       3.864  12.459 -32.630  1.00 49.28           C  
ANISOU   14  C   SER A   5     6193   6144   6387     18    353   -191       C  
ATOM     15  O   SER A   5       5.005  12.093 -32.292  1.00 41.75           O  
ANISOU   15  O   SER A   5     5229   5165   5469     24    361   -184       O  
ATOM     16  CB  SER A   5       4.335  12.174 -35.072  1.00 57.01           C  
ANISOU   16  CB  SER A   5     7208   7094   7361     20    401   -202       C  
ATOM     17  OG  SER A   5       4.074  10.785 -34.905  1.00 58.06           O  
ANISOU   17  OG  SER A   5     7350   7219   7489      8    401   -203       O  
ATOM     18  N   GLU A   6       2.795  12.415 -31.829  1.00 36.89           N  
ANISOU   18  N   GLU A   6     4619   4602   4795      9    328   -191       N  
ATOM     19  CA  GLU A   6       2.873  11.803 -30.512  1.00 45.14           C  
ANISOU   19  CA  GLU A   6     5651   5648   5853      5    309   -184       C  
ATOM     20  C   GLU A   6       3.441  10.376 -30.558  1.00 45.77           C  
ANISOU   20  C   GLU A   6     5738   5703   5951     -1    321   -182       C  
ATOM     21  O   GLU A   6       4.245  10.009 -29.696  1.00 37.39           O  
ANISOU   21  O   GLU A   6     4663   4627   4919      2    316   -174       O  
ATOM     22  CB  GLU A   6       1.507  11.804 -29.818  1.00 44.05           C  
ANISOU   22  CB  GLU A   6     5512   5544   5683     -6    285   -185       C  
ATOM     23  N   VAL A   7       3.042   9.559 -31.540  1.00 46.45           N  
ANISOU   23  N   VAL A   7     5846   5783   6019    -10    337   -190       N  
ATOM     24  CA  VAL A   7       3.529   8.180 -31.529  1.00 33.40           C  
ANISOU   24  CA  VAL A   7     4201   4107   4382    -16    348   -188       C  
ATOM     25  C   VAL A   7       5.028   8.169 -31.646  1.00 32.32           C  
ANISOU   25  C   VAL A   7     4055   3937   4287     -2    367   -182       C  
ATOM     26  O   VAL A   7       5.707   7.490 -30.883  1.00 44.23           O  
ANISOU   26  O   VAL A   7     5553   5430   5822     -1    363   -174       O  
ATOM     27  CB  VAL A   7       3.034   7.240 -32.648  1.00 34.68           C  
ANISOU   27  CB  VAL A   7     4392   4262   4522    -28    365   -197       C  
ATOM     28  CG1 VAL A   7       2.914   5.778 -32.047  1.00 21.91           C  
ANISOU   28  CG1 VAL A   7     2781   2637   2908    -40    360   -195       C  
ATOM     29  CG2 VAL A   7       1.780   7.712 -33.258  1.00 51.48           C  
ANISOU   29  CG2 VAL A   7     6532   6417   6609    -37    358   -205       C  
ATOM     30  N   ALA A   8       5.538   8.902 -32.624  1.00 35.96           N  
ANISOU   30  N   ALA A   8     4521   4389   4754      8    387   -184       N  
ATOM     31  CA  ALA A   8       6.974   8.972 -32.838  1.00 43.30           C  
ANISOU   31  CA  ALA A   8     5442   5287   5724     22    407   -178       C  
ATOM     32  C   ALA A   8       7.697   9.440 -31.566  1.00 42.84           C  
ANISOU   32  C   ALA A   8     5354   5228   5696     30    389   -166       C  
ATOM     33  O   ALA A   8       8.665   8.816 -31.135  1.00 44.40           O  
ANISOU   33  O   ALA A   8     5541   5402   5927     35    394   -157       O  
ATOM     34  CB  ALA A   8       7.290   9.871 -34.039  1.00 35.01           C  
ANISOU   34  CB  ALA A   8     4399   4230   4671     31    430   -183       C  
ATOM     35  N   HIS A   9       7.206  10.521 -30.958  1.00 36.58           N  
ANISOU   35  N   HIS A   9     4549   4459   4891     31    366   -165       N  
ATOM     36  CA  HIS A   9       7.853  11.075 -29.773  1.00 23.48           C  
ANISOU   36  CA  HIS A   9     2864   2799   3258     38    347   -154       C  
ATOM     37  C   HIS A   9       7.924  10.027 -28.673  1.00 35.79           C  
ANISOU   37  C   HIS A   9     4416   4354   4828     31    331   -147       C  
ATOM     38  O   HIS A   9       8.971   9.857 -28.044  1.00 46.81           O  
ANISOU   38  O   HIS A   9     5795   5730   6260     37    329   -137       O  
ATOM     39  CB  HIS A   9       7.121  12.326 -29.277  1.00 32.28           C  
ANISOU   39  CB  HIS A   9     3972   3943   4350     39    325   -155       C  
ATOM     40  CG  HIS A   9       7.798  13.006 -28.128  1.00 54.67           C  
ANISOU   40  CG  HIS A   9     6784   6777   7210     45    306   -144       C  
ATOM     41  ND1 HIS A   9       7.450  12.771 -26.815  1.00 67.98           N  
ANISOU   41  ND1 HIS A   9     8461   8474   8893     39    279   -139       N  
ATOM     42  CD2 HIS A   9       8.802  13.912 -28.094  1.00 65.26           C  
ANISOU   42  CD2 HIS A   9     8111   8105   8578     57    309   -137       C  
ATOM     43  CE1 HIS A   9       8.210  13.506 -26.021  1.00 71.14           C  
ANISOU   43  CE1 HIS A   9     8844   8869   9318     46    266   -129       C  
ATOM     44  NE2 HIS A   9       9.041  14.206 -26.773  1.00 73.08           N  
ANISOU   44  NE2 HIS A   9     9085   9100   9582     57    284   -128       N  
ATOM     45  N   ARG A  10       6.823   9.312 -28.437  1.00 40.67           N  
ANISOU   45  N   ARG A  10     5046   4989   5417     18    320   -153       N  
ATOM     46  CA  ARG A  10       6.817   8.319 -27.356  1.00 45.00           C  
ANISOU   46  CA  ARG A  10     5589   5534   5974     10    304   -147       C  
ATOM     47  C   ARG A  10       7.799   7.222 -27.682  1.00 37.25           C  
ANISOU   47  C   ARG A  10     4611   4520   5022     13    324   -143       C  
ATOM     48  O   ARG A  10       8.482   6.702 -26.808  1.00 38.07           O  
ANISOU   48  O   ARG A  10     4701   4610   5153     15    315   -133       O  
ATOM     49  CB  ARG A  10       5.423   7.713 -27.136  1.00 43.54           C  
ANISOU   49  CB  ARG A  10     5418   5373   5751     -6    290   -154       C  
ATOM     50  CG  ARG A  10       4.468   8.601 -26.353  1.00 53.39           C  
ANISOU   50  CG  ARG A  10     6657   6653   6974     -9    264   -154       C  
ATOM     51  CD  ARG A  10       4.693   8.470 -24.858  1.00 69.34           C  
ANISOU   51  CD  ARG A  10     8662   8675   9009    -10    240   -145       C  
ATOM     52  NE  ARG A  10       4.713   9.775 -24.208  1.00 80.96           N  
ANISOU   52  NE  ARG A  10    10119  10161  10481     -3    223   -141       N  
ATOM     53  CZ  ARG A  10       5.770  10.587 -24.210  1.00102.04           C  
ANISOU   53  CZ  ARG A  10    12777  12816  13179     10    227   -135       C  
ATOM     54  NH1 ARG A  10       6.889  10.226 -24.831  1.00102.56           N  
ANISOU   54  NH1 ARG A  10    12841  12854  13276     17    248   -131       N  
ATOM     55  NH2 ARG A  10       5.716  11.764 -23.597  1.00112.24           N  
ANISOU   55  NH2 ARG A  10    14057  14120  14467     15    211   -131       N  
ATOM     56  N   PHE A  11       7.848   6.863 -28.959  1.00 37.90           N  
ANISOU   56  N   PHE A  11     4712   4590   5099     14    352   -150       N  
ATOM     57  CA  PHE A  11       8.725   5.811 -29.411  1.00 39.83           C  
ANISOU   57  CA  PHE A  11     4963   4803   5369     17    375   -147       C  
ATOM     58  C   PHE A  11      10.187   6.203 -29.218  1.00 49.33           C  
ANISOU   58  C   PHE A  11     6145   5982   6618     33    384   -135       C  
ATOM     59  O   PHE A  11      11.025   5.360 -28.907  1.00 48.95           O  
ANISOU   59  O   PHE A  11     6089   5909   6599     37    391   -127       O  
ATOM     60  CB  PHE A  11       8.476   5.498 -30.884  1.00 36.37           C  
ANISOU   60  CB  PHE A  11     4552   4356   4912     15    404   -158       C  
ATOM     61  CG  PHE A  11       9.132   4.228 -31.336  1.00 47.32           C  
ANISOU   61  CG  PHE A  11     5952   5712   6318     16    429   -157       C  
ATOM     62  CD1 PHE A  11       8.513   3.001 -31.132  1.00 52.19           C  
ANISOU   62  CD1 PHE A  11     6584   6328   6917      2    424   -160       C  
ATOM     63  CD2 PHE A  11      10.378   4.251 -31.944  1.00 50.28           C  
ANISOU   63  CD2 PHE A  11     6322   6056   6726     30    456   -151       C  
ATOM     64  CE1 PHE A  11       9.124   1.814 -31.547  1.00 56.13           C  
ANISOU   64  CE1 PHE A  11     7098   6798   7433      4    447   -158       C  
ATOM     65  CE2 PHE A  11      10.986   3.070 -32.365  1.00 51.36           C  
ANISOU   65  CE2 PHE A  11     6472   6164   6881     32    481   -150       C  
ATOM     66  CZ  PHE A  11      10.357   1.853 -32.160  1.00 53.64           C  
ANISOU   66  CZ  PHE A  11     6778   6452   7151     19    476   -153       C  
ATOM     67  N   LYS A  12      10.495   7.480 -29.417  1.00 51.59           N  
ANISOU   67  N   LYS A  12     6419   6273   6910     42    384   -134       N  
ATOM     68  CA  LYS A  12      11.876   7.928 -29.305  1.00 47.81           C  
ANISOU   68  CA  LYS A  12     5919   5772   6475     56    393   -123       C  
ATOM     69  C   LYS A  12      12.319   7.951 -27.847  1.00 51.70           C  
ANISOU   69  C   LYS A  12     6387   6265   6991     56    365   -110       C  
ATOM     70  O   LYS A  12      13.388   7.444 -27.520  1.00 61.16           O  
ANISOU   70  O   LYS A  12     7571   7439   8227     63    370    -98       O  
ATOM     71  CB  LYS A  12      12.043   9.305 -29.930  1.00 51.00           C  
ANISOU   71  CB  LYS A  12     6319   6183   6877     64    401   -125       C  
ATOM     72  CG  LYS A  12      11.842   9.316 -31.430  1.00 50.45           C  
ANISOU   72  CG  LYS A  12     6272   6107   6790     66    432   -136       C  
ATOM     73  CD  LYS A  12      12.854  10.221 -32.087  1.00 52.07           C  
ANISOU   73  CD  LYS A  12     6467   6296   7020     80    452   -132       C  
ATOM     74  CE  LYS A  12      12.175  11.249 -32.971  1.00 59.10           C  
ANISOU   74  CE  LYS A  12     7372   7203   7879     79    458   -143       C  
ATOM     75  NZ  LYS A  12      13.172  12.212 -33.539  1.00 68.68           N  
ANISOU   75  NZ  LYS A  12     8576   8402   9118     92    476   -139       N  
ATOM     76  N   ASP A  13      11.488   8.504 -26.966  1.00 49.62           N  
ANISOU   76  N   ASP A  13     6119   6029   6704     49    335   -111       N  
ATOM     77  CA  ASP A  13      11.845   8.594 -25.548  1.00 51.44           C  
ANISOU   77  CA  ASP A  13     6330   6261   6953     48    306    -99       C  
ATOM     78  C   ASP A  13      11.846   7.241 -24.828  1.00 55.58           C  
ANISOU   78  C   ASP A  13     6856   6777   7486     41    298    -94       C  
ATOM     79  O   ASP A  13      12.524   7.072 -23.810  1.00 48.89           O  
ANISOU   79  O   ASP A  13     5991   5919   6665     43    281    -82       O  
ATOM     80  CB  ASP A  13      10.888   9.516 -24.793  1.00 36.93           C  
ANISOU   80  CB  ASP A  13     4491   4455   5086     42    278   -102       C  
ATOM     81  CG  ASP A  13      10.968  10.971 -25.256  1.00 68.56           C  
ANISOU   81  CG  ASP A  13     8492   8470   9088     50    281   -105       C  
ATOM     82  OD1 ASP A  13      11.930  11.339 -25.985  1.00 77.09           O  
ANISOU   82  OD1 ASP A  13     9566   9531  10193     60    302   -101       O  
ATOM     83  OD2 ASP A  13      10.052  11.748 -24.882  1.00 68.84           O  
ANISOU   83  OD2 ASP A  13     8531   8532   9094     46    263   -110       O  
ATOM     84  N   LEU A  14      11.057   6.297 -25.331  1.00 49.20           N  
ANISOU   84  N   LEU A  14     6070   5972   6653     32    308   -104       N  
ATOM     85  CA  LEU A  14      10.819   5.048 -24.614  1.00 44.72           C  
ANISOU   85  CA  LEU A  14     5506   5400   6084     23    297   -101       C  
ATOM     86  C   LEU A  14      11.753   3.959 -25.153  1.00 43.34           C  
ANISOU   86  C   LEU A  14     5336   5193   5940     29    323    -97       C  
ATOM     87  O   LEU A  14      12.144   3.028 -24.443  1.00 41.72           O  
ANISOU   87  O   LEU A  14     5126   4973   5752     27    316    -89       O  
ATOM     88  CB  LEU A  14       9.349   4.632 -24.786  1.00 41.53           C  
ANISOU   88  CB  LEU A  14     5124   5020   5634      8    291   -114       C  
ATOM     89  CG  LEU A  14       8.300   4.686 -23.662  1.00 41.67           C  
ANISOU   89  CG  LEU A  14     5142   5066   5625     -4    260   -115       C  
ATOM     90  CD1 LEU A  14       8.651   5.586 -22.508  1.00 41.09           C  
ANISOU   90  CD1 LEU A  14     5046   4999   5565      0    234   -106       C  
ATOM     91  CD2 LEU A  14       6.945   5.082 -24.249  1.00 35.01           C  
ANISOU   91  CD2 LEU A  14     4314   4251   4737    -13    259   -128       C  
ATOM     92  N   GLY A  15      12.117   4.077 -26.423  1.00 46.66           N  
ANISOU   92  N   GLY A  15     5766   5600   6364     37    354   -102       N  
ATOM     93  CA  GLY A  15      12.882   3.016 -27.057  1.00 41.82           C  
ANISOU   93  CA  GLY A  15     5160   4955   5773     42    382    -99       C  
ATOM     94  C   GLY A  15      11.970   1.858 -27.416  1.00 38.80           C  
ANISOU   94  C   GLY A  15     4806   4575   5361     29    389   -110       C  
ATOM     95  O   GLY A  15      11.022   1.550 -26.687  1.00 33.39           O  
ANISOU   95  O   GLY A  15     4126   3910   4650     16    365   -113       O  
ATOM     96  N   GLU A  16      12.260   1.203 -28.531  1.00 36.69           N  
ANISOU   96  N   GLU A  16     4557   4286   5096     33    421   -114       N  
ATOM     97  CA  GLU A  16      11.404   0.135 -29.020  1.00 34.56           C  
ANISOU   97  CA  GLU A  16     4318   4018   4795     20    430   -125       C  
ATOM     98  C   GLU A  16      10.951  -0.880 -27.972  1.00 41.38           C  
ANISOU   98  C   GLU A  16     5184   4886   5653      8    408   -122       C  
ATOM     99  O   GLU A  16       9.757  -1.169 -27.857  1.00 44.81           O  
ANISOU   99  O   GLU A  16     5634   5342   6049     -8    394   -131       O  
ATOM    100  CB  GLU A  16      12.065  -0.578 -30.191  1.00 35.62           C  
ANISOU  100  CB  GLU A  16     4472   4121   4943     27    469   -127       C  
ATOM    101  CG  GLU A  16      11.319  -1.877 -30.606  1.00 47.45           C  
ANISOU  101  CG  GLU A  16     6003   5614   6413     13    478   -136       C  
ATOM    102  CD  GLU A  16      11.794  -2.421 -31.951  1.00 44.14           C  
ANISOU  102  CD  GLU A  16     5608   5165   5997     19    519   -141       C  
ATOM    103  OE1 GLU A  16      12.243  -1.610 -32.791  1.00 44.71           O  
ANISOU  103  OE1 GLU A  16     5679   5232   6077     29    539   -143       O  
ATOM    104  OE2 GLU A  16      11.717  -3.645 -32.172  1.00 55.63           O  
ANISOU  104  OE2 GLU A  16     7086   6603   7447     13    532   -143       O  
ATOM    105  N   GLU A  17      11.892  -1.430 -27.213  1.00 38.90           N  
ANISOU  105  N   GLU A  17     4854   4551   5376     16    404   -109       N  
ATOM    106  CA  GLU A  17      11.552  -2.515 -26.294  1.00 39.69           C  
ANISOU  106  CA  GLU A  17     4958   4651   5472      5    387   -106       C  
ATOM    107  C   GLU A  17      10.553  -2.076 -25.266  1.00 40.22           C  
ANISOU  107  C   GLU A  17     5019   4751   5513     -8    351   -108       C  
ATOM    108  O   GLU A  17       9.548  -2.745 -25.060  1.00 36.01           O  
ANISOU  108  O   GLU A  17     4503   4232   4949    -23    340   -115       O  
ATOM    109  CB  GLU A  17      12.792  -3.122 -25.601  1.00 45.47           C  
ANISOU  109  CB  GLU A  17     5672   5355   6250     17    387    -90       C  
ATOM    110  CG  GLU A  17      13.763  -3.781 -26.557  1.00 50.77           C  
ANISOU  110  CG  GLU A  17     6351   5991   6948     30    425    -87       C  
ATOM    111  CD  GLU A  17      13.136  -4.959 -27.269  1.00 57.34           C  
ANISOU  111  CD  GLU A  17     7219   6815   7754     20    444    -98       C  
ATOM    112  OE1 GLU A  17      12.307  -5.650 -26.624  1.00 45.23           O  
ANISOU  112  OE1 GLU A  17     5696   5293   6196      4    424   -101       O  
ATOM    113  OE2 GLU A  17      13.473  -5.190 -28.458  1.00 62.95           O  
ANISOU  113  OE2 GLU A  17     7947   7505   8466     26    478   -102       O  
ATOM    114  N   ASN A  18      10.828  -0.954 -24.607  1.00 35.87           N  
ANISOU  114  N   ASN A  18     4443   4212   4974     -1    332   -101       N  
ATOM    115  CA  ASN A  18       9.879  -0.442 -23.636  1.00 36.99           C  
ANISOU  115  CA  ASN A  18     4580   4386   5091    -12    299   -103       C  
ATOM    116  C   ASN A  18       8.509  -0.039 -24.260  1.00 34.92           C  
ANISOU  116  C   ASN A  18     4335   4152   4781    -24    298   -118       C  
ATOM    117  O   ASN A  18       7.428  -0.278 -23.684  1.00 34.74           O  
ANISOU  117  O   ASN A  18     4320   4153   4729    -39    278   -122       O  
ATOM    118  CB  ASN A  18      10.500   0.738 -22.894  1.00 38.35           C  
ANISOU  118  CB  ASN A  18     4724   4563   5285     -3    281    -93       C  
ATOM    119  CG  ASN A  18      11.586   0.312 -21.928  1.00 50.63           C  
ANISOU  119  CG  ASN A  18     6261   6097   6881      4    270    -77       C  
ATOM    120  OD1 ASN A  18      11.391  -0.606 -21.117  1.00 37.38           O  
ANISOU  120  OD1 ASN A  18     4585   4415   5201     -4    256    -73       O  
ATOM    121  ND2 ASN A  18      12.734   1.004 -21.985  1.00 50.86           N  
ANISOU  121  ND2 ASN A  18     6268   6110   6945     19    276    -67       N  
ATOM    122  N   PHE A  19       8.572   0.595 -25.424  1.00 32.85           N  
ANISOU  122  N   PHE A  19     4079   3889   4512    -18    320   -124       N  
ATOM    123  CA  PHE A  19       7.358   0.970 -26.142  1.00 36.19           C  
ANISOU  123  CA  PHE A  19     4519   4337   4893    -28    321   -137       C  
ATOM    124  C   PHE A  19       6.489  -0.260 -26.293  1.00 46.37           C  
ANISOU  124  C   PHE A  19     5833   5630   6156    -45    322   -144       C  
ATOM    125  O   PHE A  19       5.320  -0.225 -25.910  1.00 40.73           O  
ANISOU  125  O   PHE A  19     5123   4943   5409    -59    303   -149       O  
ATOM    126  CB  PHE A  19       7.690   1.487 -27.524  1.00 29.67           C  
ANISOU  126  CB  PHE A  19     3704   3502   4069    -20    349   -144       C  
ATOM    127  CG  PHE A  19       6.510   2.066 -28.280  1.00 36.53           C  
ANISOU  127  CG  PHE A  19     4588   4397   4895    -29    349   -156       C  
ATOM    128  CD1 PHE A  19       6.081   3.370 -28.059  1.00 46.44           C  
ANISOU  128  CD1 PHE A  19     5830   5678   6138    -25    334   -157       C  
ATOM    129  CD2 PHE A  19       5.876   1.327 -29.265  1.00 32.45           C  
ANISOU  129  CD2 PHE A  19     4099   3879   4353    -39    365   -166       C  
ATOM    130  CE1 PHE A  19       4.986   3.911 -28.810  1.00 43.05           C  
ANISOU  130  CE1 PHE A  19     5414   5272   5671    -33    334   -167       C  
ATOM    131  CE2 PHE A  19       4.808   1.842 -30.002  1.00 30.80           C  
ANISOU  131  CE2 PHE A  19     3904   3693   4106    -48    364   -176       C  
ATOM    132  CZ  PHE A  19       4.363   3.137 -29.782  1.00 32.28           C  
ANISOU  132  CZ  PHE A  19     4077   3905   4281    -44    349   -177       C  
ATOM    133  N   LYS A  20       7.074  -1.337 -26.847  1.00 47.45           N  
ANISOU  133  N   LYS A  20     5984   5737   6307    -44    345   -144       N  
ATOM    134  CA  LYS A  20       6.340  -2.558 -27.187  1.00 29.71           C  
ANISOU  134  CA  LYS A  20     3765   3489   4035    -59    350   -151       C  
ATOM    135  C   LYS A  20       5.756  -3.178 -25.932  1.00 36.31           C  
ANISOU  135  C   LYS A  20     4596   4338   4862    -72    322   -148       C  
ATOM    136  O   LYS A  20       4.678  -3.730 -25.944  1.00 40.34           O  
ANISOU  136  O   LYS A  20     5124   4865   5340    -89    314   -154       O  
ATOM    137  CB  LYS A  20       7.215  -3.604 -27.893  1.00 25.86           C  
ANISOU  137  CB  LYS A  20     3293   2964   3569    -53    380   -150       C  
ATOM    138  CG  LYS A  20       7.623  -3.233 -29.311  1.00 42.47           C  
ANISOU  138  CG  LYS A  20     5410   5053   5673    -45    412   -156       C  
ATOM    139  CD  LYS A  20       8.664  -4.202 -29.898  1.00 47.71           C  
ANISOU  139  CD  LYS A  20     6087   5677   6365    -35    444   -153       C  
ATOM    140  CE  LYS A  20       8.010  -5.460 -30.449  1.00 64.63           C  
ANISOU  140  CE  LYS A  20     8265   7812   8481    -51    455   -161       C  
ATOM    141  NZ  LYS A  20       8.517  -5.783 -31.822  1.00 72.81           N  
ANISOU  141  NZ  LYS A  20     9325   8819   9519    -44    493   -166       N  
ATOM    142  N   ALA A  21       6.477  -3.087 -24.835  1.00 39.31           N  
ANISOU  142  N   ALA A  21     4954   4710   5271    -64    307   -136       N  
ATOM    143  CA  ALA A  21       5.992  -3.724 -23.643  1.00 45.43           C  
ANISOU  143  CA  ALA A  21     5727   5496   6040    -75    283   -132       C  
ATOM    144  C   ALA A  21       4.841  -2.883 -23.073  1.00 44.08           C  
ANISOU  144  C   ALA A  21     5549   5363   5838    -85    257   -136       C  
ATOM    145  O   ALA A  21       3.838  -3.421 -22.586  1.00 47.97           O  
ANISOU  145  O   ALA A  21     6050   5873   6303   -101    242   -139       O  
ATOM    146  CB  ALA A  21       7.134  -3.922 -22.648  1.00 34.84           C  
ANISOU  146  CB  ALA A  21     4365   4133   4739    -64    274   -118       C  
ATOM    147  N   LEU A  22       4.958  -1.565 -23.157  1.00 40.23           N  
ANISOU  147  N   LEU A  22     5046   4888   5353    -75    253   -135       N  
ATOM    148  CA  LEU A  22       3.875  -0.717 -22.631  1.00 42.38           C  
ANISOU  148  CA  LEU A  22     5311   5195   5596    -83    231   -139       C  
ATOM    149  C   LEU A  22       2.617  -0.817 -23.508  1.00 33.28           C  
ANISOU  149  C   LEU A  22     4179   4064   4403    -96    236   -151       C  
ATOM    150  O   LEU A  22       1.494  -0.808 -23.006  1.00 28.55           O  
ANISOU  150  O   LEU A  22     3582   3492   3775   -109    218   -153       O  
ATOM    151  CB  LEU A  22       4.326   0.734 -22.445  1.00 47.56           C  
ANISOU  151  CB  LEU A  22     5947   5859   6265    -68    224   -135       C  
ATOM    152  CG  LEU A  22       5.425   0.969 -21.405  1.00 43.75           C  
ANISOU  152  CG  LEU A  22     5443   5360   5819    -57    212   -122       C  
ATOM    153  CD1 LEU A  22       6.048   2.339 -21.612  1.00 38.77           C  
ANISOU  153  CD1 LEU A  22     4796   4730   5204    -43    214   -119       C  
ATOM    154  CD2 LEU A  22       4.867   0.830 -19.991  1.00 30.95           C  
ANISOU  154  CD2 LEU A  22     3816   3756   4188    -67    182   -117       C  
ATOM    155  N   VAL A  23       2.796  -0.945 -24.817  1.00 32.98           N  
ANISOU  155  N   VAL A  23     4156   4013   4361    -94    262   -157       N  
ATOM    156  CA  VAL A  23       1.636  -1.143 -25.666  1.00 32.99           C  
ANISOU  156  CA  VAL A  23     4178   4032   4324   -109    266   -168       C  
ATOM    157  C   VAL A  23       0.904  -2.414 -25.256  1.00 34.80           C  
ANISOU  157  C   VAL A  23     4422   4266   4535   -128    257   -169       C  
ATOM    158  O   VAL A  23      -0.329  -2.441 -25.232  1.00 36.23           O  
ANISOU  158  O   VAL A  23     4609   4473   4682   -143    245   -174       O  
ATOM    159  CB  VAL A  23       1.980  -1.177 -27.161  1.00 38.12           C  
ANISOU  159  CB  VAL A  23     4846   4665   4973   -104    296   -175       C  
ATOM    160  CG1 VAL A  23       0.725  -1.421 -27.960  1.00 37.99           C  
ANISOU  160  CG1 VAL A  23     4851   4668   4915   -122    297   -185       C  
ATOM    161  CG2 VAL A  23       2.601   0.144 -27.589  1.00 37.57           C  
ANISOU  161  CG2 VAL A  23     4763   4595   4918    -87    304   -174       C  
ATOM    162  N   LEU A  24       1.650  -3.461 -24.907  1.00 42.39           N  
ANISOU  162  N   LEU A  24     5387   5199   5518   -127    263   -164       N  
ATOM    163  CA  LEU A  24       1.024  -4.726 -24.520  1.00 35.91           C  
ANISOU  163  CA  LEU A  24     4583   4380   4682   -145    256   -166       C  
ATOM    164  C   LEU A  24       0.189  -4.557 -23.266  1.00 33.19           C  
ANISOU  164  C   LEU A  24     4225   4063   4323   -155    226   -162       C  
ATOM    165  O   LEU A  24      -0.958  -4.997 -23.205  1.00 43.30           O  
ANISOU  165  O   LEU A  24     5516   5363   5571   -173    216   -167       O  
ATOM    166  CB  LEU A  24       2.065  -5.851 -24.307  1.00 35.93           C  
ANISOU  166  CB  LEU A  24     4591   4346   4714   -140    268   -160       C  
ATOM    167  CG  LEU A  24       1.554  -7.182 -23.750  1.00 42.59           C  
ANISOU  167  CG  LEU A  24     5451   5187   5546   -158    259   -160       C  
ATOM    168  CD1 LEU A  24       0.608  -7.892 -24.754  1.00 40.32           C  
ANISOU  168  CD1 LEU A  24     5192   4904   5222   -176    270   -170       C  
ATOM    169  CD2 LEU A  24       2.741  -8.080 -23.412  1.00 40.28           C  
ANISOU  169  CD2 LEU A  24     5158   4859   5288   -148    269   -152       C  
ATOM    170  N   ILE A  25       0.773  -3.944 -22.254  1.00 29.50           N  
ANISOU  170  N   ILE A  25     3735   3595   3878   -143    212   -154       N  
ATOM    171  CA  ILE A  25       0.065  -3.741 -21.003  1.00 32.93           C  
ANISOU  171  CA  ILE A  25     4158   4054   4300   -151    185   -150       C  
ATOM    172  C   ILE A  25      -1.234  -2.942 -21.249  1.00 45.56           C  
ANISOU  172  C   ILE A  25     5756   5690   5864   -159    176   -156       C  
ATOM    173  O   ILE A  25      -2.307  -3.272 -20.718  1.00 40.52           O  
ANISOU  173  O   ILE A  25     5122   5075   5200   -175    161   -157       O  
ATOM    174  CB  ILE A  25       0.985  -3.025 -19.988  1.00 29.21           C  
ANISOU  174  CB  ILE A  25     3664   3576   3860   -135    172   -139       C  
ATOM    175  CG1 ILE A  25       2.207  -3.904 -19.680  1.00 30.87           C  
ANISOU  175  CG1 ILE A  25     3873   3750   4106   -128    179   -132       C  
ATOM    176  CG2 ILE A  25       0.255  -2.699 -18.708  1.00 33.36           C  
ANISOU  176  CG2 ILE A  25     4178   4125   4371   -143    145   -136       C  
ATOM    177  CD1 ILE A  25       3.217  -3.237 -18.765  1.00 41.56           C  
ANISOU  177  CD1 ILE A  25     5204   5094   5492   -114    166   -120       C  
ATOM    178  N   ALA A  26      -1.129  -1.908 -22.079  1.00 38.94           N  
ANISOU  178  N   ALA A  26     4914   4857   5024   -149    186   -160       N  
ATOM    179  CA  ALA A  26      -2.257  -1.043 -22.380  1.00 40.33           C  
ANISOU  179  CA  ALA A  26     5088   5066   5169   -153    179   -165       C  
ATOM    180  C   ALA A  26      -3.389  -1.830 -22.970  1.00 37.28           C  
ANISOU  180  C   ALA A  26     4720   4693   4749   -174    181   -172       C  
ATOM    181  O   ALA A  26      -4.508  -1.767 -22.469  1.00 43.50           O  
ANISOU  181  O   ALA A  26     5506   5510   5513   -186    164   -172       O  
ATOM    182  CB  ALA A  26      -1.860   0.059 -23.350  1.00 41.05           C  
ANISOU  182  CB  ALA A  26     5175   5156   5265   -139    193   -168       C  
ATOM    183  N   PHE A  27      -3.109  -2.508 -24.082  1.00 35.99           N  
ANISOU  183  N   PHE A  27     4577   4511   4586   -177    201   -177       N  
ATOM    184  CA  PHE A  27      -4.114  -3.298 -24.758  1.00 31.00           C  
ANISOU  184  CA  PHE A  27     3967   3889   3923   -198    204   -184       C  
ATOM    185  C   PHE A  27      -4.655  -4.419 -23.830  1.00 43.71           C  
ANISOU  185  C   PHE A  27     5581   5503   5524   -215    189   -181       C  
ATOM    186  O   PHE A  27      -5.836  -4.761 -23.857  1.00 36.20           O  
ANISOU  186  O   PHE A  27     4637   4574   4542   -234    179   -184       O  
ATOM    187  CB  PHE A  27      -3.528  -3.904 -26.025  1.00 31.41           C  
ANISOU  187  CB  PHE A  27     4042   3913   3980   -198    230   -190       C  
ATOM    188  CG  PHE A  27      -3.694  -3.043 -27.232  1.00 38.19           C  
ANISOU  188  CG  PHE A  27     4906   4778   4827   -192    242   -196       C  
ATOM    189  CD1 PHE A  27      -4.955  -2.606 -27.608  1.00 25.72           C  
ANISOU  189  CD1 PHE A  27     3329   3231   3213   -205    232   -200       C  
ATOM    190  CD2 PHE A  27      -2.595  -2.693 -28.009  1.00 39.47           C  
ANISOU  190  CD2 PHE A  27     5072   4915   5012   -176    265   -197       C  
ATOM    191  CE1 PHE A  27      -5.111  -1.813 -28.719  1.00 47.51           C  
ANISOU  191  CE1 PHE A  27     6095   5997   5962   -200    243   -205       C  
ATOM    192  CE2 PHE A  27      -2.742  -1.892 -29.132  1.00 50.08           C  
ANISOU  192  CE2 PHE A  27     6422   6264   6343   -171    277   -203       C  
ATOM    193  CZ  PHE A  27      -3.998  -1.450 -29.487  1.00 52.74           C  
ANISOU  193  CZ  PHE A  27     6761   6631   6645   -183    265   -207       C  
ATOM    194  N   ALA A  28      -3.786  -4.985 -23.007  1.00 27.90           N  
ANISOU  194  N   ALA A  28     3574   3478   3547   -210    188   -175       N  
ATOM    195  CA  ALA A  28      -4.227  -6.020 -22.084  1.00 38.30           C  
ANISOU  195  CA  ALA A  28     4896   4797   4858   -225    174   -172       C  
ATOM    196  C   ALA A  28      -5.157  -5.422 -21.063  1.00 42.32           C  
ANISOU  196  C   ALA A  28     5389   5340   5351   -231    150   -169       C  
ATOM    197  O   ALA A  28      -6.104  -6.083 -20.631  1.00 53.36           O  
ANISOU  197  O   ALA A  28     6793   6754   6727   -249    138   -169       O  
ATOM    198  CB  ALA A  28      -3.034  -6.727 -21.393  1.00 36.77           C  
ANISOU  198  CB  ALA A  28     4701   4571   4698   -216    176   -165       C  
ATOM    199  N   GLN A  29      -4.903  -4.172 -20.674  1.00 38.44           N  
ANISOU  199  N   GLN A  29     4877   4859   4870   -214    143   -165       N  
ATOM    200  CA  GLN A  29      -5.714  -3.568 -19.628  1.00 37.78           C  
ANISOU  200  CA  GLN A  29     4778   4805   4772   -217    122   -161       C  
ATOM    201  C   GLN A  29      -7.104  -3.138 -20.124  1.00 39.60           C  
ANISOU  201  C   GLN A  29     5010   5071   4967   -229    118   -166       C  
ATOM    202  O   GLN A  29      -7.986  -2.896 -19.317  1.00 48.79           O  
ANISOU  202  O   GLN A  29     6163   6259   6114   -236    102   -163       O  
ATOM    203  CB  GLN A  29      -4.966  -2.431 -18.896  1.00 42.11           C  
ANISOU  203  CB  GLN A  29     5306   5352   5343   -197    115   -155       C  
ATOM    204  CG  GLN A  29      -3.845  -2.938 -17.986  1.00 37.37           C  
ANISOU  204  CG  GLN A  29     4701   4723   4774   -190    110   -148       C  
ATOM    205  CD  GLN A  29      -3.220  -1.835 -17.132  1.00 46.14           C  
ANISOU  205  CD  GLN A  29     5793   5835   5905   -174     98   -141       C  
ATOM    206  OE1 GLN A  29      -2.921  -0.729 -17.619  1.00 41.27           O  
ANISOU  206  OE1 GLN A  29     5166   5221   5293   -160    104   -142       O  
ATOM    207  NE2 GLN A  29      -2.981  -2.145 -15.862  1.00 36.71           N  
ANISOU  207  NE2 GLN A  29     4593   4636   4721   -175     82   -133       N  
ATOM    208  N   TYR A  30      -7.305  -3.080 -21.437  1.00 40.34           N  
ANISOU  208  N   TYR A  30     5114   5163   5048   -232    132   -173       N  
ATOM    209  CA  TYR A  30      -8.610  -2.688 -21.986  1.00 46.81           C  
ANISOU  209  CA  TYR A  30     5935   6016   5835   -243    127   -176       C  
ATOM    210  C   TYR A  30      -9.393  -3.866 -22.588  1.00 56.91           C  
ANISOU  210  C   TYR A  30     7236   7298   7091   -267    130   -181       C  
ATOM    211  O   TYR A  30     -10.568  -4.049 -22.288  1.00 68.20           O  
ANISOU  211  O   TYR A  30     8663   8754   8496   -284    117   -180       O  
ATOM    212  CB  TYR A  30      -8.440  -1.577 -23.027  1.00 46.98           C  
ANISOU  212  CB  TYR A  30     5954   6041   5856   -229    139   -180       C  
ATOM    213  CG  TYR A  30      -8.257  -0.173 -22.453  1.00 47.14           C  
ANISOU  213  CG  TYR A  30     5951   6073   5885   -210    131   -176       C  
ATOM    214  CD1 TYR A  30      -7.028   0.245 -21.945  1.00 55.35           C  
ANISOU  214  CD1 TYR A  30     6982   7092   6956   -192    134   -173       C  
ATOM    215  CD2 TYR A  30      -9.305   0.744 -22.462  1.00 47.36           C  
ANISOU  215  CD2 TYR A  30     5969   6136   5891   -210    122   -176       C  
ATOM    216  CE1 TYR A  30      -6.849   1.526 -21.437  1.00 57.12           C  
ANISOU  216  CE1 TYR A  30     7188   7326   7188   -175    126   -169       C  
ATOM    217  CE2 TYR A  30      -9.143   2.031 -21.954  1.00 51.80           C  
ANISOU  217  CE2 TYR A  30     6513   6708   6459   -193    116   -173       C  
ATOM    218  CZ  TYR A  30      -7.910   2.417 -21.444  1.00 59.00           C  
ANISOU  218  CZ  TYR A  30     7417   7597   7401   -176    118   -169       C  
ATOM    219  OH  TYR A  30      -7.734   3.686 -20.945  1.00 50.02           O  
ANISOU  219  OH  TYR A  30     6265   6469   6270   -159    112   -166       O  
ATOM    220  N   LEU A  31      -8.747  -4.647 -23.449  1.00 45.77           N  
ANISOU  220  N   LEU A  31     5846   5858   5688   -270    147   -185       N  
ATOM    221  CA  LEU A  31      -9.335  -5.877 -23.974  1.00 42.30           C  
ANISOU  221  CA  LEU A  31     5429   5415   5228   -293    150   -189       C  
ATOM    222  C   LEU A  31      -8.948  -7.057 -23.096  1.00 48.70           C  
ANISOU  222  C   LEU A  31     6246   6206   6050   -301    146   -186       C  
ATOM    223  O   LEU A  31      -8.181  -7.935 -23.513  1.00 52.02           O  
ANISOU  223  O   LEU A  31     6686   6596   6484   -301    161   -188       O  
ATOM    224  CB  LEU A  31      -8.852  -6.154 -25.400  1.00 41.04           C  
ANISOU  224  CB  LEU A  31     5293   5232   5069   -293    172   -196       C  
ATOM    225  CG  LEU A  31      -9.021  -5.015 -26.398  1.00 39.99           C  
ANISOU  225  CG  LEU A  31     5156   5111   4926   -284    178   -200       C  
ATOM    226  CD1 LEU A  31      -8.187  -5.253 -27.673  1.00 38.00           C  
ANISOU  226  CD1 LEU A  31     4927   4829   4683   -278    203   -206       C  
ATOM    227  CD2 LEU A  31     -10.501  -4.745 -26.721  1.00 44.27           C  
ANISOU  227  CD2 LEU A  31     5697   5690   5433   -301    165   -201       C  
ATOM    228  N   GLN A  32      -9.498  -7.092 -21.889  1.00 48.56           N  
ANISOU  228  N   GLN A  32     6215   6207   6028   -307    127   -180       N  
ATOM    229  CA  GLN A  32      -9.077  -8.063 -20.892  1.00 47.38           C  
ANISOU  229  CA  GLN A  32     6069   6041   5893   -311    122   -176       C  
ATOM    230  C   GLN A  32      -9.489  -9.509 -21.167  1.00 48.66           C  
ANISOU  230  C   GLN A  32     6256   6193   6039   -335    125   -179       C  
ATOM    231  O   GLN A  32      -9.229 -10.388 -20.340  1.00 43.74           O  
ANISOU  231  O   GLN A  32     5638   5557   5425   -340    119   -175       O  
ATOM    232  CB  GLN A  32      -9.607  -7.635 -19.528  1.00 52.52           C  
ANISOU  232  CB  GLN A  32     6700   6716   6541   -311    101   -169       C  
ATOM    233  CG  GLN A  32      -9.339  -6.186 -19.231  1.00 47.72           C  
ANISOU  233  CG  GLN A  32     6069   6120   5944   -290     97   -166       C  
ATOM    234  CD  GLN A  32     -10.020  -5.718 -17.970  1.00 54.58           C  
ANISOU  234  CD  GLN A  32     6921   7014   6804   -292     78   -161       C  
ATOM    235  OE1 GLN A  32      -9.882  -6.325 -16.917  1.00 40.84           O  
ANISOU  235  OE1 GLN A  32     5180   5267   5070   -297     68   -156       O  
ATOM    236  NE2 GLN A  32     -10.757  -4.619 -18.070  1.00 68.53           N  
ANISOU  236  NE2 GLN A  32     8674   8810   8556   -287     73   -160       N  
ATOM    237  N   GLN A  33     -10.114  -9.761 -22.316  1.00 43.84           N  
ANISOU  237  N   GLN A  33     5664   5589   5406   -349    132   -185       N  
ATOM    238  CA  GLN A  33     -10.658 -11.090 -22.617  1.00 53.52           C  
ANISOU  238  CA  GLN A  33     6915   6809   6613   -374    133   -187       C  
ATOM    239  C   GLN A  33     -10.083 -11.673 -23.901  1.00 55.02           C  
ANISOU  239  C   GLN A  33     7133   6969   6804   -375    155   -194       C  
ATOM    240  O   GLN A  33     -10.318 -12.827 -24.226  1.00 59.72           O  
ANISOU  240  O   GLN A  33     7753   7552   7386   -394    159   -197       O  
ATOM    241  CB  GLN A  33     -12.190 -11.047 -22.729  1.00 55.58           C  
ANISOU  241  CB  GLN A  33     7174   7106   6838   -397    119   -188       C  
ATOM    242  CG  GLN A  33     -12.915 -10.731 -21.432  1.00 69.32           C  
ANISOU  242  CG  GLN A  33     8891   8875   8573   -401     98   -181       C  
ATOM    243  CD  GLN A  33     -12.687 -11.786 -20.359  1.00 91.72           C  
ANISOU  243  CD  GLN A  33    11734  11699  11419   -409     92   -177       C  
ATOM    244  OE1 GLN A  33     -12.141 -12.858 -20.632  1.00 99.48           O  
ANISOU  244  OE1 GLN A  33    12740  12652  12407   -415    101   -180       O  
ATOM    245  NE2 GLN A  33     -13.109 -11.487 -19.129  1.00 97.80           N  
ANISOU  245  NE2 GLN A  33    12484  12488  12188   -409     76   -171       N  
ATOM    246  N   CYS A  34      -9.355 -10.866 -24.654  1.00 55.28           N  
ANISOU  246  N   CYS A  34     7162   6991   6850   -356    170   -197       N  
ATOM    247  CA  CYS A  34      -8.726 -11.389 -25.846  1.00 49.99           C  
ANISOU  247  CA  CYS A  34     6520   6291   6184   -355    193   -203       C  
ATOM    248  C   CYS A  34      -7.537 -12.234 -25.422  1.00 54.22           C  
ANISOU  248  C   CYS A  34     7064   6789   6749   -345    204   -200       C  
ATOM    249  O   CYS A  34      -6.964 -12.005 -24.353  1.00 43.86           O  
ANISOU  249  O   CYS A  34     5731   5473   5461   -331    196   -194       O  
ATOM    250  CB  CYS A  34      -8.322 -10.256 -26.784  1.00 44.95           C  
ANISOU  250  CB  CYS A  34     5875   5651   5551   -337    205   -206       C  
ATOM    251  SG  CYS A  34      -9.769  -9.523 -27.621  1.00 63.38           S  
ANISOU  251  SG  CYS A  34     8210   8025   7846   -353    195   -210       S  
ATOM    252  N   PRO A  35      -7.202 -13.255 -26.226  1.00 51.44           N  
ANISOU  252  N   PRO A  35     6743   6408   6394   -353    222   -205       N  
ATOM    253  CA  PRO A  35      -6.011 -14.057 -25.943  1.00 54.21           C  
ANISOU  253  CA  PRO A  35     7103   6720   6774   -341    237   -202       C  
ATOM    254  C   PRO A  35      -4.706 -13.300 -26.246  1.00 54.68           C  
ANISOU  254  C   PRO A  35     7149   6758   6867   -311    255   -200       C  
ATOM    255  O   PRO A  35      -4.624 -12.441 -27.136  1.00 46.39           O  
ANISOU  255  O   PRO A  35     6098   5713   5816   -302    265   -204       O  
ATOM    256  CB  PRO A  35      -6.167 -15.266 -26.886  1.00 56.35           C  
ANISOU  256  CB  PRO A  35     7414   6970   7027   -359    252   -209       C  
ATOM    257  CG  PRO A  35      -7.108 -14.803 -27.970  1.00 57.08           C  
ANISOU  257  CG  PRO A  35     7517   7083   7086   -373    252   -215       C  
ATOM    258  CD  PRO A  35      -8.030 -13.830 -27.307  1.00 57.52           C  
ANISOU  258  CD  PRO A  35     7543   7182   7131   -376    228   -212       C  
ATOM    259  N   PHE A  36      -3.684 -13.634 -25.476  1.00 52.57           N  
ANISOU  259  N   PHE A  36     6874   6468   6634   -296    257   -194       N  
ATOM    260  CA  PHE A  36      -2.342 -13.095 -25.665  1.00 44.19           C  
ANISOU  260  CA  PHE A  36     5800   5382   5609   -269    274   -190       C  
ATOM    261  C   PHE A  36      -1.945 -12.934 -27.127  1.00 42.63           C  
ANISOU  261  C   PHE A  36     5622   5167   5410   -262    302   -197       C  
ATOM    262  O   PHE A  36      -1.543 -11.859 -27.555  1.00 54.31           O  
ANISOU  262  O   PHE A  36     7086   6649   6900   -246    309   -197       O  
ATOM    263  CB  PHE A  36      -1.349 -14.009 -24.961  1.00 43.70           C  
ANISOU  263  CB  PHE A  36     5738   5288   5577   -260    279   -183       C  
ATOM    264  CG  PHE A  36       0.074 -13.616 -25.159  1.00 55.93           C  
ANISOU  264  CG  PHE A  36     7275   6809   7166   -232    298   -178       C  
ATOM    265  CD1 PHE A  36       0.682 -12.713 -24.299  1.00 57.59           C  
ANISOU  265  CD1 PHE A  36     7453   7025   7404   -215    286   -169       C  
ATOM    266  CD2 PHE A  36       0.818 -14.167 -26.192  1.00 51.25           C  
ANISOU  266  CD2 PHE A  36     6706   6183   6584   -225    328   -181       C  
ATOM    267  CE1 PHE A  36       2.019 -12.355 -24.472  1.00 54.03           C  
ANISOU  267  CE1 PHE A  36     6989   6549   6992   -190    302   -163       C  
ATOM    268  CE2 PHE A  36       2.145 -13.819 -26.376  1.00 60.28           C  
ANISOU  268  CE2 PHE A  36     7837   7301   7767   -199    347   -175       C  
ATOM    269  CZ  PHE A  36       2.747 -12.908 -25.515  1.00 61.93           C  
ANISOU  269  CZ  PHE A  36     8010   7517   8004   -182    333   -166       C  
ATOM    270  N   GLU A  37      -2.065 -14.002 -27.904  1.00 46.50           N  
ANISOU  270  N   GLU A  37     6146   5636   5885   -275    318   -202       N  
ATOM    271  CA  GLU A  37      -1.629 -13.960 -29.288  1.00 38.91           C  
ANISOU  271  CA  GLU A  37     5207   4653   4922   -269    347   -209       C  
ATOM    272  C   GLU A  37      -2.309 -12.829 -30.057  1.00 53.72           C  
ANISOU  272  C   GLU A  37     7079   6556   6776   -272    343   -215       C  
ATOM    273  O   GLU A  37      -1.719 -12.254 -30.985  1.00 52.26           O  
ANISOU  273  O   GLU A  37     6898   6358   6600   -258    364   -218       O  
ATOM    274  CB  GLU A  37      -1.880 -15.300 -29.973  1.00 43.17           C  
ANISOU  274  CB  GLU A  37     5789   5172   5442   -288    361   -215       C  
ATOM    275  CG  GLU A  37      -1.078 -16.453 -29.383  1.00 50.39           C  
ANISOU  275  CG  GLU A  37     6712   6054   6380   -282    370   -209       C  
ATOM    276  CD  GLU A  37      -1.693 -16.973 -28.108  1.00 60.20           C  
ANISOU  276  CD  GLU A  37     7944   7314   7616   -297    342   -204       C  
ATOM    277  OE1 GLU A  37      -2.933 -16.864 -27.964  1.00 64.30           O  
ANISOU  277  OE1 GLU A  37     8463   7865   8102   -319    321   -208       O  
ATOM    278  OE2 GLU A  37      -0.943 -17.495 -27.255  1.00 62.98           O  
ANISOU  278  OE2 GLU A  37     8287   7647   7995   -286    341   -197       O  
ATOM    279  N   ASP A  38      -3.549 -12.519 -29.675  1.00 47.70           N  
ANISOU  279  N   ASP A  38     6308   5831   5985   -290    318   -216       N  
ATOM    280  CA  ASP A  38      -4.266 -11.410 -30.271  1.00 48.96           C  
ANISOU  280  CA  ASP A  38     6460   6019   6124   -292    311   -220       C  
ATOM    281  C   ASP A  38      -3.500 -10.123 -30.022  1.00 52.50           C  
ANISOU  281  C   ASP A  38     6876   6470   6600   -265    313   -216       C  
ATOM    282  O   ASP A  38      -3.108  -9.421 -30.955  1.00 57.56           O  
ANISOU  282  O   ASP A  38     7521   7104   7244   -254    330   -219       O  
ATOM    283  CB  ASP A  38      -5.659 -11.293 -29.664  1.00 59.12           C  
ANISOU  283  CB  ASP A  38     7735   7345   7380   -313    282   -219       C  
ATOM    284  CG  ASP A  38      -6.666 -12.207 -30.333  1.00 65.27           C  
ANISOU  284  CG  ASP A  38     8547   8130   8123   -342    280   -225       C  
ATOM    285  OD1 ASP A  38      -6.309 -12.877 -31.334  1.00 58.75           O  
ANISOU  285  OD1 ASP A  38     7753   7276   7293   -346    302   -230       O  
ATOM    286  OD2 ASP A  38      -7.819 -12.245 -29.855  1.00 71.79           O  
ANISOU  286  OD2 ASP A  38     9365   8987   8925   -361    257   -223       O  
ATOM    287  N   HIS A  39      -3.288  -9.832 -28.747  1.00 42.58           N  
ANISOU  287  N   HIS A  39     5592   5224   5363   -257    296   -208       N  
ATOM    288  CA  HIS A  39      -2.541  -8.655 -28.333  1.00 43.76           C  
ANISOU  288  CA  HIS A  39     5712   5376   5540   -233    294   -203       C  
ATOM    289  C   HIS A  39      -1.202  -8.519 -29.060  1.00 47.75           C  
ANISOU  289  C   HIS A  39     6220   5846   6075   -212    322   -202       C  
ATOM    290  O   HIS A  39      -0.844  -7.430 -29.508  1.00 44.00           O  
ANISOU  290  O   HIS A  39     5734   5375   5609   -197    329   -203       O  
ATOM    291  CB  HIS A  39      -2.310  -8.682 -26.830  1.00 40.78           C  
ANISOU  291  CB  HIS A  39     5309   5004   5182   -228    274   -194       C  
ATOM    292  CG  HIS A  39      -3.550  -8.458 -26.021  1.00 53.98           C  
ANISOU  292  CG  HIS A  39     6970   6714   6828   -243    246   -193       C  
ATOM    293  ND1 HIS A  39      -4.219  -7.253 -26.002  1.00 55.17           N  
ANISOU  293  ND1 HIS A  39     7103   6896   6965   -241    234   -194       N  
ATOM    294  CD2 HIS A  39      -4.222  -9.270 -25.169  1.00 58.57           C  
ANISOU  294  CD2 HIS A  39     7553   7304   7396   -260    229   -191       C  
ATOM    295  CE1 HIS A  39      -5.257  -7.336 -25.191  1.00 48.81           C  
ANISOU  295  CE1 HIS A  39     6289   6118   6139   -255    211   -192       C  
ATOM    296  NE2 HIS A  39      -5.278  -8.546 -24.665  1.00 48.30           N  
ANISOU  296  NE2 HIS A  39     6236   6041   6074   -268    208   -190       N  
ATOM    297  N   VAL A  40      -0.469  -9.619 -29.195  1.00 48.44           N  
ANISOU  297  N   VAL A  40     6326   5901   6179   -210    340   -201       N  
ATOM    298  CA  VAL A  40       0.856  -9.522 -29.789  1.00 49.46           C  
ANISOU  298  CA  VAL A  40     6456   5995   6340   -189    368   -199       C  
ATOM    299  C   VAL A  40       0.794  -8.967 -31.205  1.00 45.57           C  
ANISOU  299  C   VAL A  40     5982   5501   5834   -186    388   -207       C  
ATOM    300  O   VAL A  40       1.667  -8.202 -31.616  1.00 49.07           O  
ANISOU  300  O   VAL A  40     6413   5931   6299   -166    404   -206       O  
ATOM    301  CB  VAL A  40       1.620 -10.860 -29.742  1.00 48.52           C  
ANISOU  301  CB  VAL A  40     6356   5840   6240   -187    385   -196       C  
ATOM    302  CG1 VAL A  40       2.982 -10.702 -30.346  1.00 44.77           C  
ANISOU  302  CG1 VAL A  40     5880   5332   5800   -163    415   -193       C  
ATOM    303  CG2 VAL A  40       1.747 -11.319 -28.320  1.00 47.30           C  
ANISOU  303  CG2 VAL A  40     6184   5688   6101   -187    363   -187       C  
ATOM    304  N   LYS A  41      -0.245  -9.330 -31.947  1.00 52.93           N  
ANISOU  304  N   LYS A  41     6940   6444   6727   -208    388   -216       N  
ATOM    305  CA  LYS A  41      -0.386  -8.837 -33.317  1.00 56.93           C  
ANISOU  305  CA  LYS A  41     7466   6948   7216   -208    406   -224       C  
ATOM    306  C   LYS A  41      -0.747  -7.350 -33.318  1.00 56.24           C  
ANISOU  306  C   LYS A  41     7354   6892   7124   -200    392   -224       C  
ATOM    307  O   LYS A  41      -0.340  -6.595 -34.217  1.00 55.07           O  
ANISOU  307  O   LYS A  41     7209   6736   6979   -188    410   -227       O  
ATOM    308  CB  LYS A  41      -1.425  -9.660 -34.094  1.00 52.76           C  
ANISOU  308  CB  LYS A  41     6974   6425   6647   -234    406   -232       C  
ATOM    309  N   LEU A  42      -1.494  -6.928 -32.300  1.00 52.24           N  
ANISOU  309  N   LEU A  42     6823   6417   6609   -206    363   -220       N  
ATOM    310  CA  LEU A  42      -1.825  -5.512 -32.132  1.00 52.69           C  
ANISOU  310  CA  LEU A  42     6854   6503   6662   -198    349   -219       C  
ATOM    311  C   LEU A  42      -0.576  -4.691 -31.837  1.00 33.94           C  
ANISOU  311  C   LEU A  42     4455   4113   4326   -171    358   -213       C  
ATOM    312  O   LEU A  42      -0.249  -3.747 -32.566  1.00 39.18           O  
ANISOU  312  O   LEU A  42     5116   4775   4994   -159    370   -216       O  
ATOM    313  CB  LEU A  42      -2.845  -5.324 -31.009  1.00 52.98           C  
ANISOU  313  CB  LEU A  42     6871   6575   6683   -209    316   -216       C  
ATOM    314  CG  LEU A  42      -4.255  -5.889 -31.209  1.00 50.82           C  
ANISOU  314  CG  LEU A  42     6615   6325   6370   -236    302   -220       C  
ATOM    315  CD1 LEU A  42      -5.067  -5.646 -29.943  1.00 46.55           C  
ANISOU  315  CD1 LEU A  42     6050   5817   5821   -243    272   -215       C  
ATOM    316  CD2 LEU A  42      -4.959  -5.292 -32.437  1.00 41.91           C  
ANISOU  316  CD2 LEU A  42     5501   5211   5213   -243    307   -227       C  
ATOM    317  N   VAL A  43       0.115  -5.061 -30.768  1.00 34.16           N  
ANISOU  317  N   VAL A  43     4466   4129   4383   -163    352   -205       N  
ATOM    318  CA  VAL A  43       1.415  -4.482 -30.449  1.00 37.90           C  
ANISOU  318  CA  VAL A  43     4919   4584   4898   -139    361   -198       C  
ATOM    319  C   VAL A  43       2.259  -4.339 -31.718  1.00 42.57           C  
ANISOU  319  C   VAL A  43     5525   5148   5502   -127    394   -201       C  
ATOM    320  O   VAL A  43       2.782  -3.260 -31.997  1.00 47.71           O  
ANISOU  320  O   VAL A  43     6161   5799   6167   -111    401   -200       O  
ATOM    321  CB  VAL A  43       2.184  -5.360 -29.465  1.00 40.35           C  
ANISOU  321  CB  VAL A  43     5220   4873   5237   -134    358   -189       C  
ATOM    322  CG1 VAL A  43       3.564  -4.799 -29.252  1.00 40.61           C  
ANISOU  322  CG1 VAL A  43     5231   4885   5313   -111    369   -181       C  
ATOM    323  CG2 VAL A  43       1.428  -5.496 -28.148  1.00 37.44           C  
ANISOU  323  CG2 VAL A  43     4838   4530   4859   -146    326   -185       C  
ATOM    324  N   ASN A  44       2.380  -5.410 -32.500  1.00 37.39           N  
ANISOU  324  N   ASN A  44     4900   4468   4840   -134    415   -206       N  
ATOM    325  CA  ASN A  44       3.318  -5.395 -33.625  1.00 37.67           C  
ANISOU  325  CA  ASN A  44     4950   4472   4890   -121    450   -208       C  
ATOM    326  C   ASN A  44       2.865  -4.428 -34.685  1.00 37.95           C  
ANISOU  326  C   ASN A  44     4995   4521   4904   -121    457   -216       C  
ATOM    327  O   ASN A  44       3.677  -3.771 -35.347  1.00 43.50           O  
ANISOU  327  O   ASN A  44     5695   5209   5625   -105    478   -216       O  
ATOM    328  CB  ASN A  44       3.492  -6.795 -34.231  1.00 57.31           C  
ANISOU  328  CB  ASN A  44     7472   6930   7373   -129    472   -212       C  
ATOM    329  CG  ASN A  44       4.223  -7.777 -33.295  1.00 61.96           C  
ANISOU  329  CG  ASN A  44     8054   7497   7992   -124    472   -203       C  
ATOM    330  OD1 ASN A  44       4.670  -7.424 -32.195  1.00 57.12           O  
ANISOU  330  OD1 ASN A  44     7409   6890   7405   -113    455   -194       O  
ATOM    331  ND2 ASN A  44       4.339  -9.026 -33.746  1.00 55.99           N  
ANISOU  331  ND2 ASN A  44     7328   6715   7231   -131    490   -206       N  
ATOM    332  N   GLU A  45       1.550  -4.353 -34.855  1.00 49.32           N  
ANISOU  332  N   GLU A  45     6445   5990   6303   -141    439   -223       N  
ATOM    333  CA  GLU A  45       0.929  -3.413 -35.783  1.00 42.02           C  
ANISOU  333  CA  GLU A  45     5529   5084   5354   -144    440   -229       C  
ATOM    334  C   GLU A  45       1.166  -1.973 -35.333  1.00 37.68           C  
ANISOU  334  C   GLU A  45     4945   4552   4818   -127    428   -225       C  
ATOM    335  O   GLU A  45       1.577  -1.120 -36.119  1.00 45.33           O  
ANISOU  335  O   GLU A  45     5916   5516   5793   -115    444   -227       O  
ATOM    336  CB  GLU A  45      -0.582  -3.681 -35.864  1.00 42.28           C  
ANISOU  336  CB  GLU A  45     5576   5147   5343   -169    418   -235       C  
ATOM    337  CG  GLU A  45      -0.976  -4.715 -36.909  1.00 48.74           C  
ANISOU  337  CG  GLU A  45     6435   5949   6135   -187    433   -243       C  
ATOM    338  CD  GLU A  45      -2.326  -5.357 -36.604  1.00 62.52           C  
ANISOU  338  CD  GLU A  45     8190   7720   7845   -214    409   -245       C  
ATOM    339  OE1 GLU A  45      -3.073  -4.826 -35.755  1.00 64.82           O  
ANISOU  339  OE1 GLU A  45     8456   8044   8128   -218    381   -241       O  
ATOM    340  OE2 GLU A  45      -2.634  -6.403 -37.206  1.00 68.42           O  
ANISOU  340  OE2 GLU A  45     8970   8453   8573   -231    417   -250       O  
ATOM    341  N   VAL A  46       0.885  -1.688 -34.074  1.00 39.54           N  
ANISOU  341  N   VAL A  46     5153   4809   5060   -127    402   -219       N  
ATOM    342  CA  VAL A  46       1.136  -0.345 -33.558  1.00 33.26           C  
ANISOU  342  CA  VAL A  46     4328   4031   4279   -111    390   -214       C  
ATOM    343  C   VAL A  46       2.615  -0.027 -33.691  1.00 36.37           C  
ANISOU  343  C   VAL A  46     4711   4393   4713    -89    412   -209       C  
ATOM    344  O   VAL A  46       3.004   1.028 -34.218  1.00 35.90           O  
ANISOU  344  O   VAL A  46     4645   4335   4661    -77    421   -210       O  
ATOM    345  CB  VAL A  46       0.669  -0.193 -32.098  1.00 25.14           C  
ANISOU  345  CB  VAL A  46     3274   3027   3252   -115    359   -207       C  
ATOM    346  CG1 VAL A  46       1.232   1.075 -31.484  1.00 30.63           C  
ANISOU  346  CG1 VAL A  46     3939   3729   3969    -96    350   -201       C  
ATOM    347  CG2 VAL A  46      -0.867  -0.127 -32.048  1.00 33.59           C  
ANISOU  347  CG2 VAL A  46     4350   4132   4281   -134    337   -212       C  
ATOM    348  N   THR A  47       3.442  -0.970 -33.259  1.00 36.51           N  
ANISOU  348  N   THR A  47     4728   4385   4758    -85    421   -203       N  
ATOM    349  CA  THR A  47       4.880  -0.771 -33.299  1.00 41.37           C  
ANISOU  349  CA  THR A  47     5331   4972   5416    -65    441   -196       C  
ATOM    350  C   THR A  47       5.377  -0.522 -34.710  1.00 48.99           C  
ANISOU  350  C   THR A  47     6315   5916   6383    -57    473   -202       C  
ATOM    351  O   THR A  47       6.143   0.406 -34.944  1.00 61.42           O  
ANISOU  351  O   THR A  47     7874   7483   7978    -41    484   -199       O  
ATOM    352  CB  THR A  47       5.602  -1.959 -32.700  1.00 37.87           C  
ANISOU  352  CB  THR A  47     4887   4502   4999    -63    446   -189       C  
ATOM    353  OG1 THR A  47       5.179  -2.108 -31.339  1.00 33.41           O  
ANISOU  353  OG1 THR A  47     4303   3956   4434    -70    415   -183       O  
ATOM    354  CG2 THR A  47       7.120  -1.749 -32.758  1.00 32.47           C  
ANISOU  354  CG2 THR A  47     4187   3788   4361    -41    467   -180       C  
ATOM    355  N   GLU A  48       4.944  -1.353 -35.648  1.00 50.63           N  
ANISOU  355  N   GLU A  48     6557   6113   6566    -69    489   -210       N  
ATOM    356  CA  GLU A  48       5.350  -1.205 -37.032  1.00 47.44           C  
ANISOU  356  CA  GLU A  48     6176   5689   6159    -64    521   -216       C  
ATOM    357  C   GLU A  48       4.884   0.162 -37.569  1.00 57.59           C  
ANISOU  357  C   GLU A  48     7458   6998   7427    -61    516   -221       C  
ATOM    358  O   GLU A  48       5.594   0.834 -38.317  1.00 57.56           O  
ANISOU  358  O   GLU A  48     7454   6980   7437    -47    538   -222       O  
ATOM    359  CB  GLU A  48       4.810  -2.379 -37.862  1.00 38.68           C  
ANISOU  359  CB  GLU A  48     5109   4567   5023    -81    535   -225       C  
ATOM    360  N   PHE A  49       3.696   0.591 -37.166  1.00 54.75           N  
ANISOU  360  N   PHE A  49     7091   6673   7037    -74    487   -224       N  
ATOM    361  CA  PHE A  49       3.226   1.909 -37.562  1.00 48.72           C  
ANISOU  361  CA  PHE A  49     6321   5934   6257    -71    479   -227       C  
ATOM    362  C   PHE A  49       4.135   2.979 -36.963  1.00 43.65           C  
ANISOU  362  C   PHE A  49     5646   5291   5649    -50    477   -219       C  
ATOM    363  O   PHE A  49       4.616   3.880 -37.644  1.00 43.99           O  
ANISOU  363  O   PHE A  49     5688   5327   5699    -38    492   -220       O  
ATOM    364  CB  PHE A  49       1.806   2.131 -37.067  1.00 53.72           C  
ANISOU  364  CB  PHE A  49     6950   6606   6856    -87    447   -230       C  
ATOM    365  CG  PHE A  49       1.379   3.552 -37.133  1.00 49.21           C  
ANISOU  365  CG  PHE A  49     6363   6061   6273    -80    435   -230       C  
ATOM    366  CD1 PHE A  49       1.098   4.139 -38.346  1.00 38.84           C  
ANISOU  366  CD1 PHE A  49     5069   4750   4940    -81    447   -237       C  
ATOM    367  CD2 PHE A  49       1.280   4.314 -35.990  1.00 40.79           C  
ANISOU  367  CD2 PHE A  49     5266   5016   5217    -73    411   -224       C  
ATOM    368  CE1 PHE A  49       0.719   5.456 -38.418  1.00 39.62           C  
ANISOU  368  CE1 PHE A  49     5154   4871   5028    -74    436   -238       C  
ATOM    369  CE2 PHE A  49       0.884   5.637 -36.065  1.00 49.80           C  
ANISOU  369  CE2 PHE A  49     6395   6180   6347    -67    400   -224       C  
ATOM    370  CZ  PHE A  49       0.603   6.203 -37.281  1.00 41.77           C  
ANISOU  370  CZ  PHE A  49     5396   5165   5310    -67    413   -231       C  
ATOM    371  N   ALA A  50       4.351   2.869 -35.665  1.00 35.32           N  
ANISOU  371  N   ALA A  50     4566   4241   4614    -47    457   -211       N  
ATOM    372  CA  ALA A  50       5.244   3.767 -34.946  1.00 45.00           C  
ANISOU  372  CA  ALA A  50     5760   5465   5873    -30    452   -202       C  
ATOM    373  C   ALA A  50       6.542   4.081 -35.703  1.00 52.12           C  
ANISOU  373  C   ALA A  50     6661   6336   6806    -12    483   -199       C  
ATOM    374  O   ALA A  50       6.895   5.248 -35.843  1.00 50.57           O  
ANISOU  374  O   ALA A  50     6451   6144   6619     -1    484   -198       O  
ATOM    375  CB  ALA A  50       5.553   3.207 -33.557  1.00 43.28           C  
ANISOU  375  CB  ALA A  50     5521   5245   5677    -29    433   -192       C  
ATOM    376  N   LYS A  51       7.244   3.059 -36.196  1.00 50.11           N  
ANISOU  376  N   LYS A  51     6423   6050   6568    -10    509   -199       N  
ATOM    377  CA  LYS A  51       8.500   3.292 -36.923  1.00 42.96           C  
ANISOU  377  CA  LYS A  51     5517   5113   5694      7    542   -196       C  
ATOM    378  C   LYS A  51       8.294   4.115 -38.195  1.00 46.37           C  
ANISOU  378  C   LYS A  51     5966   5547   6105      9    559   -204       C  
ATOM    379  O   LYS A  51       9.134   4.930 -38.587  1.00 43.78           O  
ANISOU  379  O   LYS A  51     5627   5207   5799     23    576   -201       O  
ATOM    380  CB  LYS A  51       9.155   1.963 -37.268  1.00 40.27           C  
ANISOU  380  CB  LYS A  51     5193   4738   5369      8    567   -194       C  
ATOM    381  CG  LYS A  51       9.681   1.243 -36.057  1.00 45.41           C  
ANISOU  381  CG  LYS A  51     5824   5381   6051     11    555   -183       C  
ATOM    382  CD  LYS A  51      10.284  -0.099 -36.458  1.00 57.97           C  
ANISOU  382  CD  LYS A  51     7433   6937   7655     12    582   -182       C  
ATOM    383  CE  LYS A  51      10.868  -0.830 -35.274  1.00 60.60           C  
ANISOU  383  CE  LYS A  51     7746   7259   8019     16    570   -170       C  
ATOM    384  NZ  LYS A  51      12.299  -1.170 -35.534  1.00 71.69           N  
ANISOU  384  NZ  LYS A  51     9143   8627   9469     35    600   -160       N  
ATOM    385  N   THR A  52       7.163   3.883 -38.845  1.00 39.10           N  
ANISOU  385  N   THR A  52     5072   4641   5142     -7    556   -215       N  
ATOM    386  CA  THR A  52       6.748   4.686 -39.978  1.00 45.38           C  
ANISOU  386  CA  THR A  52     5886   5444   5913     -8    566   -223       C  
ATOM    387  C   THR A  52       6.846   6.161 -39.599  1.00 50.79           C  
ANISOU  387  C   THR A  52     6544   6148   6606      3    552   -220       C  
ATOM    388  O   THR A  52       7.328   7.004 -40.367  1.00 55.90           O  
ANISOU  388  O   THR A  52     7193   6787   7258     13    569   -221       O  
ATOM    389  CB  THR A  52       5.291   4.310 -40.331  1.00 55.33           C  
ANISOU  389  CB  THR A  52     7171   6727   7125    -29    550   -233       C  
ATOM    390  OG1 THR A  52       5.294   3.198 -41.236  1.00 57.46           O  
ANISOU  390  OG1 THR A  52     7476   6973   7383    -39    574   -239       O  
ATOM    391  CG2 THR A  52       4.529   5.467 -40.919  1.00 55.35           C  
ANISOU  391  CG2 THR A  52     7177   6754   7099    -32    542   -239       C  
ATOM    392  N   CYS A  53       6.406   6.465 -38.386  1.00 39.57           N  
ANISOU  392  N   CYS A  53     5097   4752   5184      0    519   -215       N  
ATOM    393  CA  CYS A  53       6.323   7.848 -37.945  1.00 46.31           C  
ANISOU  393  CA  CYS A  53     5929   5628   6040      9    502   -212       C  
ATOM    394  C   CYS A  53       7.689   8.402 -37.522  1.00 49.23           C  
ANISOU  394  C   CYS A  53     6273   5979   6455     27    511   -202       C  
ATOM    395  O   CYS A  53       8.089   9.450 -38.002  1.00 45.08           O  
ANISOU  395  O   CYS A  53     5742   5452   5936     37    520   -202       O  
ATOM    396  CB  CYS A  53       5.254   7.979 -36.867  1.00 51.63           C  
ANISOU  396  CB  CYS A  53     6589   6335   6693     -1    466   -211       C  
ATOM    397  SG  CYS A  53       3.606   7.505 -37.495  1.00 49.58           S  
ANISOU  397  SG  CYS A  53     6357   6100   6380    -23    455   -222       S  
ATOM    398  N   VAL A  54       8.414   7.679 -36.668  1.00 39.82           N  
ANISOU  398  N   VAL A  54     5065   4772   5294     30    509   -193       N  
ATOM    399  CA  VAL A  54       9.819   7.973 -36.385  1.00 31.13           C  
ANISOU  399  CA  VAL A  54     3942   3648   4240     47    521   -182       C  
ATOM    400  C   VAL A  54      10.616   8.262 -37.645  1.00 34.62           C  
ANISOU  400  C   VAL A  54     4396   4064   4693     57    557   -184       C  
ATOM    401  O   VAL A  54      11.438   9.163 -37.674  1.00 43.96           O  
ANISOU  401  O   VAL A  54     5561   5240   5901     70    564   -178       O  
ATOM    402  CB  VAL A  54      10.518   6.779 -35.711  1.00 40.14           C  
ANISOU  402  CB  VAL A  54     5075   4766   5410     48    524   -173       C  
ATOM    403  CG1 VAL A  54      12.022   7.054 -35.546  1.00 31.55           C  
ANISOU  403  CG1 VAL A  54     3964   3652   4372     65    539   -161       C  
ATOM    404  CG2 VAL A  54       9.871   6.481 -34.392  1.00 34.20           C  
ANISOU  404  CG2 VAL A  54     4309   4036   4650     38    489   -170       C  
ATOM    405  N   ALA A  55      10.388   7.473 -38.682  1.00 42.07           N  
ANISOU  405  N   ALA A  55     5371   4994   5620     51    581   -193       N  
ATOM    406  CA  ALA A  55      11.108   7.660 -39.935  1.00 42.30           C  
ANISOU  406  CA  ALA A  55     5416   4997   5658     61    618   -195       C  
ATOM    407  C   ALA A  55      10.690   8.972 -40.592  1.00 57.36           C  
ANISOU  407  C   ALA A  55     7328   6922   7544     62    617   -202       C  
ATOM    408  O   ALA A  55      11.490   9.603 -41.295  1.00 53.77           O  
ANISOU  408  O   ALA A  55     6873   6450   7106     74    641   -201       O  
ATOM    409  CB  ALA A  55      10.834   6.489 -40.872  1.00 37.63           C  
ANISOU  409  CB  ALA A  55     4862   4388   5049     52    642   -204       C  
ATOM    410  N   ASP A  56       9.439   9.380 -40.359  1.00 50.75           N  
ANISOU  410  N   ASP A  56     6495   6118   6670     51    589   -208       N  
ATOM    411  CA  ASP A  56       8.884  10.561 -41.022  1.00 52.59           C  
ANISOU  411  CA  ASP A  56     6736   6369   6878     51    587   -215       C  
ATOM    412  C   ASP A  56       7.555  11.045 -40.388  1.00 56.69           C  
ANISOU  412  C   ASP A  56     7250   6928   7363     41    550   -218       C  
ATOM    413  O   ASP A  56       6.466  10.587 -40.763  1.00 59.03           O  
ANISOU  413  O   ASP A  56     7568   7239   7624     27    543   -226       O  
ATOM    414  CB  ASP A  56       8.683  10.248 -42.499  1.00 48.35           C  
ANISOU  414  CB  ASP A  56     6236   5817   6317     47    615   -225       C  
ATOM    415  CG  ASP A  56       8.080  11.409 -43.264  1.00 50.91           C  
ANISOU  415  CG  ASP A  56     6571   6159   6614     47    613   -232       C  
ATOM    416  OD1 ASP A  56       8.099  12.543 -42.747  1.00 44.69           O  
ANISOU  416  OD1 ASP A  56     5760   5388   5831     54    596   -228       O  
ATOM    417  OD2 ASP A  56       7.600  11.183 -44.394  1.00 55.75           O  
ANISOU  417  OD2 ASP A  56     7217   6768   7199     39    628   -241       O  
ATOM    418  N   GLU A  57       7.658  11.976 -39.438  1.00 49.98           N  
ANISOU  418  N   GLU A  57     6371   6094   6525     48    528   -211       N  
ATOM    419  CA  GLU A  57       6.519  12.421 -38.634  1.00 45.38           C  
ANISOU  419  CA  GLU A  57     5779   5547   5916     40    494   -212       C  
ATOM    420  C   GLU A  57       5.345  12.941 -39.469  1.00 55.47           C  
ANISOU  420  C   GLU A  57     7077   6848   7151     33    489   -222       C  
ATOM    421  O   GLU A  57       4.230  13.083 -38.959  1.00 64.47           O  
ANISOU  421  O   GLU A  57     8214   8018   8265     24    463   -223       O  
ATOM    422  CB  GLU A  57       6.956  13.461 -37.584  1.00 40.70           C  
ANISOU  422  CB  GLU A  57     5155   4965   5345     51    475   -204       C  
ATOM    423  N   SER A  58       5.589  13.196 -40.751  1.00 53.87           N  
ANISOU  423  N   SER A  58     6895   6630   6941     36    515   -228       N  
ATOM    424  CA  SER A  58       4.540  13.667 -41.662  1.00 54.81           C  
ANISOU  424  CA  SER A  58     7037   6768   7020     28    512   -237       C  
ATOM    425  C   SER A  58       3.792  12.556 -42.391  1.00 50.60           C  
ANISOU  425  C   SER A  58     6534   6233   6459     12    518   -244       C  
ATOM    426  O   SER A  58       2.740  12.808 -42.965  1.00 59.37           O  
ANISOU  426  O   SER A  58     7661   7363   7534      2    509   -250       O  
ATOM    427  CB  SER A  58       5.113  14.634 -42.707  1.00 61.95           C  
ANISOU  427  CB  SER A  58     7951   7660   7928     40    535   -240       C  
ATOM    428  OG  SER A  58       5.601  15.821 -42.116  1.00 63.74           O  
ANISOU  428  OG  SER A  58     8152   7893   8174     53    526   -234       O  
ATOM    429  N   ALA A  59       4.334  11.338 -42.402  1.00 53.00           N  
ANISOU  429  N   ALA A  59     6846   6512   6778      8    533   -243       N  
ATOM    430  CA  ALA A  59       3.638  10.221 -43.057  1.00 54.47           C  
ANISOU  430  CA  ALA A  59     7063   6694   6937     -9    539   -250       C  
ATOM    431  C   ALA A  59       2.210  10.037 -42.503  1.00 60.88           C  
ANISOU  431  C   ALA A  59     7874   7543   7717    -25    506   -252       C  
ATOM    432  O   ALA A  59       1.952  10.302 -41.326  1.00 56.10           O  
ANISOU  432  O   ALA A  59     7241   6958   7118    -23    481   -246       O  
ATOM    433  CB  ALA A  59       4.448   8.917 -42.950  1.00 46.68           C  
ANISOU  433  CB  ALA A  59     6084   5677   5975    -10    558   -248       C  
ATOM    434  N   GLU A  60       1.297   9.575 -43.357  1.00 68.14           N  
ANISOU  434  N   GLU A  60     8822   8468   8600    -41    506   -259       N  
ATOM    435  CA  GLU A  60      -0.137   9.548 -43.042  1.00 71.44           C  
ANISOU  435  CA  GLU A  60     9239   8921   8984    -57    476   -260       C  
ATOM    436  C   GLU A  60      -0.467   9.034 -41.638  1.00 67.30           C  
ANISOU  436  C   GLU A  60     8691   8413   8468    -62    451   -254       C  
ATOM    437  O   GLU A  60       0.107   8.055 -41.169  1.00 64.35           O  
ANISOU  437  O   GLU A  60     8316   8020   8114    -63    458   -252       O  
ATOM    438  CB  GLU A  60      -0.900   8.727 -44.089  1.00 75.35           C  
ANISOU  438  CB  GLU A  60     9771   9414   9446    -76    481   -268       C  
ATOM    439  N   ASN A  61      -1.388   9.713 -40.965  1.00 67.39           N  
ANISOU  439  N   ASN A  61     8683   8459   8464    -64    423   -251       N  
ATOM    440  CA  ASN A  61      -1.899   9.231 -39.683  1.00 60.77           C  
ANISOU  440  CA  ASN A  61     7824   7638   7626    -71    399   -246       C  
ATOM    441  C   ASN A  61      -0.958   9.415 -38.493  1.00 55.24           C  
ANISOU  441  C   ASN A  61     7096   6929   6962    -56    395   -238       C  
ATOM    442  O   ASN A  61      -1.403   9.313 -37.347  1.00 47.83           O  
ANISOU  442  O   ASN A  61     6138   6009   6024    -60    373   -233       O  
ATOM    443  CB  ASN A  61      -2.351   7.763 -39.800  1.00 51.79           C  
ANISOU  443  CB  ASN A  61     6707   6494   6475    -91    399   -249       C  
ATOM    444  CG  ASN A  61      -3.523   7.599 -40.744  1.00 56.70           C  
ANISOU  444  CG  ASN A  61     7354   7133   7057   -108    393   -255       C  
ATOM    445  OD1 ASN A  61      -4.610   8.119 -40.488  1.00 50.52           O  
ANISOU  445  OD1 ASN A  61     6561   6383   6251   -114    370   -253       O  
ATOM    446  ND2 ASN A  61      -3.306   6.891 -41.852  1.00 57.68           N  
ANISOU  446  ND2 ASN A  61     7510   7233   7172   -117    414   -261       N  
ATOM    447  N   CYS A  62       0.324   9.693 -38.758  1.00 50.33           N  
ANISOU  447  N   CYS A  62     6472   6280   6372    -41    417   -237       N  
ATOM    448  CA  CYS A  62       1.287   9.959 -37.677  1.00 48.66           C  
ANISOU  448  CA  CYS A  62     6233   6059   6197    -27    414   -229       C  
ATOM    449  C   CYS A  62       0.945  11.212 -36.891  1.00 46.04           C  
ANISOU  449  C   CYS A  62     5876   5753   5863    -19    391   -224       C  
ATOM    450  O   CYS A  62       1.334  11.369 -35.730  1.00 50.20           O  
ANISOU  450  O   CYS A  62     6380   6283   6411    -13    378   -217       O  
ATOM    451  CB  CYS A  62       2.716  10.078 -38.203  1.00 40.26           C  
ANISOU  451  CB  CYS A  62     5170   4960   5166    -13    442   -227       C  
ATOM    452  SG  CYS A  62       3.290   8.673 -39.127  1.00 48.75           S  
ANISOU  452  SG  CYS A  62     6274   6000   6249    -19    473   -231       S  
ATOM    453  N   ASP A  63       0.205  12.107 -37.519  1.00 40.25           N  
ANISOU  453  N   ASP A  63     5150   5040   5103    -19    387   -229       N  
ATOM    454  CA  ASP A  63      -0.225  13.298 -36.815  1.00 36.40           C  
ANISOU  454  CA  ASP A  63     4641   4578   4610    -11    367   -225       C  
ATOM    455  C   ASP A  63      -1.406  13.041 -35.867  1.00 46.08           C  
ANISOU  455  C   ASP A  63     5858   5835   5815    -21    339   -223       C  
ATOM    456  O   ASP A  63      -1.727  13.904 -35.052  1.00 43.74           O  
ANISOU  456  O   ASP A  63     5542   5559   5516    -15    321   -218       O  
ATOM    457  CB  ASP A  63      -0.520  14.453 -37.793  1.00 41.36           C  
ANISOU  457  CB  ASP A  63     5279   5216   5220     -4    373   -230       C  
ATOM    458  CG  ASP A  63      -1.595  14.107 -38.823  1.00 60.95           C  
ANISOU  458  CG  ASP A  63     7785   7710   7665    -18    374   -237       C  
ATOM    459  OD1 ASP A  63      -1.917  12.914 -39.007  1.00 56.90           O  
ANISOU  459  OD1 ASP A  63     7285   7191   7142    -33    376   -239       O  
ATOM    460  OD2 ASP A  63      -2.122  15.044 -39.465  1.00 76.49           O  
ANISOU  460  OD2 ASP A  63     9758   9692   9612    -14    372   -239       O  
ATOM    461  N   LYS A  64      -2.042  11.868 -35.946  1.00 48.21           N  
ANISOU  461  N   LYS A  64     6140   6108   6070    -38    336   -225       N  
ATOM    462  CA  LYS A  64      -3.181  11.596 -35.057  1.00 53.55           C  
ANISOU  462  CA  LYS A  64     6807   6814   6726    -50    310   -222       C  
ATOM    463  C   LYS A  64      -2.710  11.560 -33.611  1.00 46.77           C  
ANISOU  463  C   LYS A  64     5925   5954   5891    -44    296   -215       C  
ATOM    464  O   LYS A  64      -1.548  11.262 -33.329  1.00 41.70           O  
ANISOU  464  O   LYS A  64     5277   5285   5280    -36    307   -212       O  
ATOM    465  CB  LYS A  64      -3.902  10.280 -35.396  1.00 45.28           C  
ANISOU  465  CB  LYS A  64     5778   5769   5659    -70    309   -226       C  
ATOM    466  CG  LYS A  64      -4.655  10.254 -36.719  1.00 51.16           C  
ANISOU  466  CG  LYS A  64     6547   6520   6373    -81    316   -233       C  
ATOM    467  CD  LYS A  64      -5.761  11.286 -36.742  1.00 65.48           C  
ANISOU  467  CD  LYS A  64     8352   8368   8160    -80    298   -232       C  
ATOM    468  N   SER A  65      -3.615  11.868 -32.693  1.00 39.05           N  
ANISOU  468  N   SER A  65     4934   5006   4899    -47    273   -211       N  
ATOM    469  CA  SER A  65      -3.287  11.762 -31.280  1.00 51.53           C  
ANISOU  469  CA  SER A  65     6494   6585   6498    -43    259   -204       C  
ATOM    470  C   SER A  65      -3.252  10.281 -30.848  1.00 58.26           C  
ANISOU  470  C   SER A  65     7352   7427   7356    -58    257   -203       C  
ATOM    471  O   SER A  65      -3.838   9.402 -31.504  1.00 48.63           O  
ANISOU  471  O   SER A  65     6150   6208   6117    -72    262   -208       O  
ATOM    472  CB  SER A  65      -4.290  12.540 -30.429  1.00 50.11           C  
ANISOU  472  CB  SER A  65     6300   6439   6299    -42    236   -201       C  
ATOM    473  OG  SER A  65      -5.202  11.652 -29.796  1.00 50.30           O  
ANISOU  473  OG  SER A  65     6323   6480   6308    -58    221   -199       O  
ATOM    474  N   LEU A  66      -2.553  10.015 -29.746  1.00 57.04           N  
ANISOU  474  N   LEU A  66     7184   7262   7227    -54    250   -197       N  
ATOM    475  CA  LEU A  66      -2.437   8.656 -29.233  1.00 57.46           C  
ANISOU  475  CA  LEU A  66     7242   7303   7289    -65    248   -195       C  
ATOM    476  C   LEU A  66      -3.805   8.099 -28.837  1.00 51.72           C  
ANISOU  476  C   LEU A  66     6517   6603   6530    -82    230   -196       C  
ATOM    477  O   LEU A  66      -4.164   6.997 -29.244  1.00 36.97           O  
ANISOU  477  O   LEU A  66     4665   4731   4652    -97    235   -199       O  
ATOM    478  CB  LEU A  66      -1.437   8.580 -28.073  1.00 49.74           C  
ANISOU  478  CB  LEU A  66     6247   6308   6344    -57    241   -187       C  
ATOM    479  CG  LEU A  66       0.026   8.475 -28.513  1.00 56.71           C  
ANISOU  479  CG  LEU A  66     7131   7157   7262    -45    261   -185       C  
ATOM    480  CD1 LEU A  66       0.888   7.841 -27.442  1.00 58.06           C  
ANISOU  480  CD1 LEU A  66     7289   7308   7463    -44    255   -177       C  
ATOM    481  CD2 LEU A  66       0.108   7.642 -29.765  1.00 63.03           C  
ANISOU  481  CD2 LEU A  66     7953   7939   8056    -52    284   -192       C  
ATOM    482  N   HIS A  67      -4.558   8.862 -28.048  1.00 37.17           N  
ANISOU  482  N   HIS A  67     4661   4789   4675    -80    211   -193       N  
ATOM    483  CA  HIS A  67      -5.944   8.486 -27.728  1.00 43.06           C  
ANISOU  483  CA  HIS A  67     5408   5564   5391    -96    196   -193       C  
ATOM    484  C   HIS A  67      -6.728   8.062 -28.950  1.00 34.95           C  
ANISOU  484  C   HIS A  67     4398   4544   4338   -109    204   -199       C  
ATOM    485  O   HIS A  67      -7.477   7.106 -28.893  1.00 40.79           O  
ANISOU  485  O   HIS A  67     5146   5293   5061   -127    197   -200       O  
ATOM    486  CB  HIS A  67      -6.679   9.625 -27.049  1.00 35.91           C  
ANISOU  486  CB  HIS A  67     4486   4688   4472    -88    180   -189       C  
ATOM    487  CG  HIS A  67      -6.251   9.844 -25.638  1.00 47.00           C  
ANISOU  487  CG  HIS A  67     5875   6090   5894    -81    167   -182       C  
ATOM    488  ND1 HIS A  67      -5.986  11.099 -25.120  1.00 42.72           N  
ANISOU  488  ND1 HIS A  67     5319   5554   5359    -65    161   -178       N  
ATOM    489  CD2 HIS A  67      -6.002   8.970 -24.633  1.00 49.01           C  
ANISOU  489  CD2 HIS A  67     6125   6335   6160    -88    158   -178       C  
ATOM    490  CE1 HIS A  67      -5.620  10.987 -23.860  1.00 53.95           C  
ANISOU  490  CE1 HIS A  67     6731   6971   6795    -63    149   -172       C  
ATOM    491  NE2 HIS A  67      -5.617   9.703 -23.537  1.00 60.45           N  
ANISOU  491  NE2 HIS A  67     7560   7786   7623    -77    147   -172       N  
ATOM    492  N   THR A  68      -6.541   8.772 -30.058  1.00 43.56           N  
ANISOU  492  N   THR A  68     5496   5630   5423   -101    217   -204       N  
ATOM    493  CA  THR A  68      -7.268   8.483 -31.287  1.00 46.72           C  
ANISOU  493  CA  THR A  68     5916   6038   5798   -113    223   -210       C  
ATOM    494  C   THR A  68      -6.780   7.193 -31.933  1.00 58.96           C  
ANISOU  494  C   THR A  68     7488   7561   7354   -125    239   -214       C  
ATOM    495  O   THR A  68      -7.587   6.384 -32.384  1.00 66.31           O  
ANISOU  495  O   THR A  68     8433   8499   8261   -143    236   -217       O  
ATOM    496  CB  THR A  68      -7.154   9.651 -32.292  1.00 45.82           C  
ANISOU  496  CB  THR A  68     5806   5926   5678   -101    234   -213       C  
ATOM    497  OG1 THR A  68      -7.936  10.751 -31.821  1.00 48.43           O  
ANISOU  497  OG1 THR A  68     6119   6286   5994    -93    218   -209       O  
ATOM    498  CG2 THR A  68      -7.668   9.240 -33.667  1.00 44.07           C  
ANISOU  498  CG2 THR A  68     5608   5703   5433   -113    243   -219       C  
ATOM    499  N   LEU A  69      -5.462   7.005 -31.971  1.00 57.64           N  
ANISOU  499  N   LEU A  69     7322   7361   7217   -114    255   -214       N  
ATOM    500  CA  LEU A  69      -4.875   5.789 -32.519  1.00 47.12           C  
ANISOU  500  CA  LEU A  69     6011   6000   5893   -122    272   -217       C  
ATOM    501  C   LEU A  69      -5.207   4.573 -31.655  1.00 46.55           C  
ANISOU  501  C   LEU A  69     5939   5929   5821   -137    261   -214       C  
ATOM    502  O   LEU A  69      -5.601   3.535 -32.164  1.00 42.06           O  
ANISOU  502  O   LEU A  69     5391   5354   5237   -154    265   -218       O  
ATOM    503  CB  LEU A  69      -3.361   5.937 -32.675  1.00 44.50           C  
ANISOU  503  CB  LEU A  69     5677   5634   5597   -105    293   -216       C  
ATOM    504  CG  LEU A  69      -2.908   6.911 -33.767  1.00 46.10           C  
ANISOU  504  CG  LEU A  69     5886   5829   5802    -92    310   -220       C  
ATOM    505  CD1 LEU A  69      -1.457   7.291 -33.565  1.00 43.39           C  
ANISOU  505  CD1 LEU A  69     5531   5458   5497    -73    324   -216       C  
ATOM    506  CD2 LEU A  69      -3.127   6.292 -35.141  1.00 46.93           C  
ANISOU  506  CD2 LEU A  69     6021   5921   5888   -103    328   -228       C  
ATOM    507  N   PHE A  70      -5.039   4.695 -30.348  1.00 41.89           N  
ANISOU  507  N   PHE A  70     5327   5344   5245   -132    246   -208       N  
ATOM    508  CA  PHE A  70      -5.376   3.592 -29.478  1.00 47.76           C  
ANISOU  508  CA  PHE A  70     6071   6089   5987   -146    234   -205       C  
ATOM    509  C   PHE A  70      -6.813   3.213 -29.722  1.00 47.08           C  
ANISOU  509  C   PHE A  70     5994   6031   5865   -166    222   -207       C  
ATOM    510  O   PHE A  70      -7.126   2.053 -29.979  1.00 41.67           O  
ANISOU  510  O   PHE A  70     5326   5339   5168   -184    224   -210       O  
ATOM    511  CB  PHE A  70      -5.206   3.975 -28.016  1.00 52.31           C  
ANISOU  511  CB  PHE A  70     6624   6675   6579   -138    216   -197       C  
ATOM    512  CG  PHE A  70      -5.255   2.802 -27.078  1.00 46.82           C  
ANISOU  512  CG  PHE A  70     5929   5973   5888   -150    207   -193       C  
ATOM    513  CD1 PHE A  70      -4.274   1.816 -27.129  1.00 45.31           C  
ANISOU  513  CD1 PHE A  70     5747   5749   5720   -150    220   -193       C  
ATOM    514  CD2 PHE A  70      -6.279   2.678 -26.145  1.00 42.48           C  
ANISOU  514  CD2 PHE A  70     5370   5451   5320   -161    186   -190       C  
ATOM    515  CE1 PHE A  70      -4.310   0.726 -26.259  1.00 52.08           C  
ANISOU  515  CE1 PHE A  70     6606   6600   6582   -161    211   -189       C  
ATOM    516  CE2 PHE A  70      -6.329   1.586 -25.261  1.00 40.66           C  
ANISOU  516  CE2 PHE A  70     5141   5214   5093   -173    177   -187       C  
ATOM    517  CZ  PHE A  70      -5.338   0.608 -25.319  1.00 45.39           C  
ANISOU  517  CZ  PHE A  70     5750   5780   5715   -172    189   -187       C  
ATOM    518  N   GLY A  71      -7.682   4.210 -29.641  1.00 45.40           N  
ANISOU  518  N   GLY A  71     5768   5849   5633   -164    209   -206       N  
ATOM    519  CA  GLY A  71      -9.107   4.004 -29.799  1.00 47.28           C  
ANISOU  519  CA  GLY A  71     6010   6118   5838   -182    195   -207       C  
ATOM    520  C   GLY A  71      -9.458   3.369 -31.127  1.00 49.29           C  
ANISOU  520  C   GLY A  71     6290   6365   6072   -197    206   -213       C  
ATOM    521  O   GLY A  71     -10.296   2.463 -31.199  1.00 50.33           O  
ANISOU  521  O   GLY A  71     6433   6507   6183   -218    199   -214       O  
ATOM    522  N   ASP A  72      -8.825   3.846 -32.187  1.00 41.98           N  
ANISOU  522  N   ASP A  72     5376   5422   5151   -187    224   -218       N  
ATOM    523  CA  ASP A  72      -9.073   3.281 -33.500  1.00 43.40           C  
ANISOU  523  CA  ASP A  72     5585   5593   5313   -201    236   -224       C  
ATOM    524  C   ASP A  72      -8.745   1.794 -33.501  1.00 49.75           C  
ANISOU  524  C   ASP A  72     6409   6373   6121   -215    244   -226       C  
ATOM    525  O   ASP A  72      -9.524   0.985 -34.014  1.00 50.41           O  
ANISOU  525  O   ASP A  72     6511   6461   6180   -237    241   -229       O  
ATOM    526  CB  ASP A  72      -8.314   4.050 -34.596  1.00 38.74           C  
ANISOU  526  CB  ASP A  72     5004   4984   4730   -186    256   -229       C  
ATOM    527  CG  ASP A  72      -8.934   5.422 -34.866  1.00 47.19           C  
ANISOU  527  CG  ASP A  72     6062   6081   5785   -177    248   -228       C  
ATOM    528  OD1 ASP A  72      -9.849   5.788 -34.094  1.00 45.56           O  
ANISOU  528  OD1 ASP A  72     5837   5907   5567   -180    227   -223       O  
ATOM    529  OD2 ASP A  72      -8.533   6.129 -35.827  1.00 38.92           O  
ANISOU  529  OD2 ASP A  72     5024   5025   4739   -166    262   -232       O  
ATOM    530  N   LYS A  73      -7.618   1.427 -32.896  1.00 44.50           N  
ANISOU  530  N   LYS A  73     5739   5682   5488   -204    253   -224       N  
ATOM    531  CA  LYS A  73      -7.217   0.024 -32.874  1.00 48.25           C  
ANISOU  531  CA  LYS A  73     6233   6131   5970   -216    263   -226       C  
ATOM    532  C   LYS A  73      -8.285  -0.808 -32.182  1.00 52.84           C  
ANISOU  532  C   LYS A  73     6814   6733   6531   -237    242   -223       C  
ATOM    533  O   LYS A  73      -8.742  -1.822 -32.726  1.00 50.42           O  
ANISOU  533  O   LYS A  73     6531   6421   6206   -258    245   -227       O  
ATOM    534  CB  LYS A  73      -5.866  -0.159 -32.177  1.00 50.29           C  
ANISOU  534  CB  LYS A  73     6480   6360   6266   -198    273   -222       C  
ATOM    535  CG  LYS A  73      -4.656   0.160 -33.049  1.00 54.78           C  
ANISOU  535  CG  LYS A  73     7058   6898   6857   -181    300   -225       C  
ATOM    536  CD  LYS A  73      -4.220  -1.060 -33.852  1.00 56.87           C  
ANISOU  536  CD  LYS A  73     7354   7131   7122   -190    321   -229       C  
ATOM    537  CE  LYS A  73      -4.363  -0.850 -35.345  1.00 52.45           C  
ANISOU  537  CE  LYS A  73     6820   6564   6544   -194    338   -237       C  
ATOM    538  NZ  LYS A  73      -3.881  -2.033 -36.102  1.00 48.86           N  
ANISOU  538  NZ  LYS A  73     6399   6077   6090   -202    361   -242       N  
ATOM    539  N   LEU A  74      -8.680  -0.377 -30.985  1.00 43.72           N  
ANISOU  539  N   LEU A  74     5632   5600   5378   -234    223   -217       N  
ATOM    540  CA  LEU A  74      -9.714  -1.075 -30.234  1.00 48.06           C  
ANISOU  540  CA  LEU A  74     6178   6172   5910   -254    203   -214       C  
ATOM    541  C   LEU A  74     -10.935  -1.347 -31.124  1.00 52.98           C  
ANISOU  541  C   LEU A  74     6817   6815   6497   -276    197   -217       C  
ATOM    542  O   LEU A  74     -11.475  -2.452 -31.139  1.00 44.20           O  
ANISOU  542  O   LEU A  74     5721   5703   5370   -298    193   -218       O  
ATOM    543  CB  LEU A  74     -10.129  -0.245 -29.014  1.00 53.08           C  
ANISOU  543  CB  LEU A  74     6784   6835   6549   -245    184   -207       C  
ATOM    544  CG  LEU A  74      -9.528  -0.602 -27.654  1.00 59.30           C  
ANISOU  544  CG  LEU A  74     7557   7613   7360   -239    177   -201       C  
ATOM    545  CD1 LEU A  74      -8.032  -0.692 -27.760  1.00 57.49           C  
ANISOU  545  CD1 LEU A  74     7331   7346   7164   -222    195   -202       C  
ATOM    546  CD2 LEU A  74      -9.924   0.410 -26.592  1.00 54.25           C  
ANISOU  546  CD2 LEU A  74     6891   7000   6723   -228    160   -195       C  
ATOM    547  N   CYS A  75     -11.357  -0.336 -31.875  1.00 52.89           N  
ANISOU  547  N   CYS A  75     6804   6821   6473   -270    197   -219       N  
ATOM    548  CA  CYS A  75     -12.598  -0.439 -32.633  1.00 53.71           C  
ANISOU  548  CA  CYS A  75     6917   6947   6541   -291    188   -220       C  
ATOM    549  C   CYS A  75     -12.436  -1.232 -33.904  1.00 60.51           C  
ANISOU  549  C   CYS A  75     7815   7787   7392   -304    203   -227       C  
ATOM    550  O   CYS A  75     -13.374  -1.328 -34.693  1.00 59.64           O  
ANISOU  550  O   CYS A  75     7717   7692   7253   -322    196   -228       O  
ATOM    551  CB  CYS A  75     -13.189   0.952 -32.898  1.00 35.42           C  
ANISOU  551  CB  CYS A  75     4584   4660   4215   -280    179   -218       C  
ATOM    552  SG  CYS A  75     -13.602   1.721 -31.310  1.00 46.08           S  
ANISOU  552  SG  CYS A  75     5896   6039   5573   -268    160   -209       S  
ATOM    553  N   THR A  76     -11.255  -1.816 -34.096  1.00 64.24           N  
ANISOU  553  N   THR A  76     8303   8221   7885   -297    223   -231       N  
ATOM    554  CA  THR A  76     -11.044  -2.699 -35.242  1.00 59.93           C  
ANISOU  554  CA  THR A  76     7794   7650   7329   -310    240   -237       C  
ATOM    555  C   THR A  76     -10.951  -4.154 -34.811  1.00 56.73           C  
ANISOU  555  C   THR A  76     7405   7227   6925   -327    241   -237       C  
ATOM    556  O   THR A  76     -10.778  -5.040 -35.645  1.00 62.73           O  
ANISOU  556  O   THR A  76     8197   7963   7675   -339    254   -243       O  
ATOM    557  CB  THR A  76      -9.808  -2.324 -36.071  1.00 60.89           C  
ANISOU  557  CB  THR A  76     7928   7738   7470   -291    267   -242       C  
ATOM    558  OG1 THR A  76      -8.627  -2.812 -35.429  1.00 54.09           O  
ANISOU  558  OG1 THR A  76     7063   6848   6641   -277    280   -241       O  
ATOM    559  CG2 THR A  76      -9.716  -0.820 -36.246  1.00 68.38           C  
ANISOU  559  CG2 THR A  76     8857   8702   8423   -271    266   -241       C  
ATOM    560  N   VAL A  77     -11.055  -4.399 -33.508  1.00 46.66           N  
ANISOU  560  N   VAL A  77     6107   5961   5660   -326    226   -231       N  
ATOM    561  CA  VAL A  77     -11.290  -5.754 -33.022  1.00 51.17           C  
ANISOU  561  CA  VAL A  77     6691   6525   6226   -346    221   -231       C  
ATOM    562  C   VAL A  77     -12.688  -6.235 -33.461  1.00 62.09           C  
ANISOU  562  C   VAL A  77     8087   7932   7571   -376    206   -231       C  
ATOM    563  O   VAL A  77     -13.710  -5.818 -32.893  1.00 53.81           O  
ANISOU  563  O   VAL A  77     7017   6919   6509   -383    184   -226       O  
ATOM    564  CB  VAL A  77     -11.209  -5.813 -31.497  1.00 51.22           C  
ANISOU  564  CB  VAL A  77     6671   6541   6250   -340    207   -224       C  
ATOM    565  CG1 VAL A  77     -11.693  -7.150 -31.012  1.00 55.85           C  
ANISOU  565  CG1 VAL A  77     7269   7125   6825   -363    199   -222       C  
ATOM    566  CG2 VAL A  77      -9.783  -5.551 -31.032  1.00 56.89           C  
ANISOU  566  CG2 VAL A  77     7378   7231   7006   -314    222   -222       C  
ATOM    567  N   ALA A  78     -12.735  -7.107 -34.468  1.00 65.38           N  
ANISOU  567  N   ALA A  78     8541   8330   7972   -393    217   -237       N  
ATOM    568  CA  ALA A  78     -14.007  -7.561 -35.038  1.00 61.43           C  
ANISOU  568  CA  ALA A  78     8055   7849   7434   -423    202   -237       C  
ATOM    569  C   ALA A  78     -14.932  -8.203 -33.999  1.00 56.87           C  
ANISOU  569  C   ALA A  78     7464   7296   6846   -443    180   -231       C  
ATOM    570  O   ALA A  78     -16.145  -8.009 -34.033  1.00 64.86           O  
ANISOU  570  O   ALA A  78     8468   8341   7835   -460    160   -227       O  
ATOM    571  CB  ALA A  78     -13.761  -8.512 -36.205  1.00 67.09           C  
ANISOU  571  CB  ALA A  78     8817   8536   8138   -439    219   -244       C  
ATOM    572  N   THR A  79     -14.348  -8.959 -33.075  1.00 52.14           N  
ANISOU  572  N   THR A  79     6864   6680   6267   -440    183   -229       N  
ATOM    573  CA  THR A  79     -15.101  -9.613 -32.015  1.00 52.67           C  
ANISOU  573  CA  THR A  79     6919   6765   6326   -457    164   -223       C  
ATOM    574  C   THR A  79     -15.498  -8.673 -30.876  1.00 58.85           C  
ANISOU  574  C   THR A  79     7661   7581   7118   -444    147   -216       C  
ATOM    575  O   THR A  79     -15.901  -9.143 -29.810  1.00 62.98           O  
ANISOU  575  O   THR A  79     8172   8115   7641   -453    133   -211       O  
ATOM    576  CB  THR A  79     -14.267 -10.749 -31.387  1.00 57.96           C  
ANISOU  576  CB  THR A  79     7604   7404   7016   -457    173   -224       C  
ATOM    577  N   LEU A  80     -15.385  -7.359 -31.073  1.00 55.69           N  
ANISOU  577  N   LEU A  80     7242   7194   6725   -424    148   -215       N  
ATOM    578  CA  LEU A  80     -15.577  -6.433 -29.945  1.00 50.20           C  
ANISOU  578  CA  LEU A  80     6509   6523   6041   -408    135   -209       C  
ATOM    579  C   LEU A  80     -16.963  -6.551 -29.316  1.00 48.97           C  
ANISOU  579  C   LEU A  80     6338   6405   5863   -427    112   -202       C  
ATOM    580  O   LEU A  80     -17.077  -6.751 -28.102  1.00 51.60           O  
ANISOU  580  O   LEU A  80     6655   6748   6205   -427    102   -197       O  
ATOM    581  CB  LEU A  80     -15.271  -4.979 -30.331  1.00 47.73           C  
ANISOU  581  CB  LEU A  80     6180   6218   5736   -383    140   -209       C  
ATOM    582  CG  LEU A  80     -15.020  -4.018 -29.154  1.00 47.02           C  
ANISOU  582  CG  LEU A  80     6057   6142   5666   -361    132   -204       C  
ATOM    583  CD1 LEU A  80     -13.689  -4.336 -28.475  1.00 54.39           C  
ANISOU  583  CD1 LEU A  80     6990   7043   6632   -344    144   -204       C  
ATOM    584  CD2 LEU A  80     -15.031  -2.558 -29.628  1.00 38.28           C  
ANISOU  584  CD2 LEU A  80     4936   5050   4560   -341    134   -204       C  
ATOM    585  N   ARG A  81     -18.012  -6.449 -30.136  1.00 45.01           N  
ANISOU  585  N   ARG A  81     5842   5926   5334   -445    103   -201       N  
ATOM    586  CA  ARG A  81     -19.374  -6.499 -29.604  1.00 48.33           C  
ANISOU  586  CA  ARG A  81     6245   6385   5734   -464     82   -194       C  
ATOM    587  C   ARG A  81     -19.719  -7.841 -28.978  1.00 49.15           C  
ANISOU  587  C   ARG A  81     6359   6484   5831   -488     75   -192       C  
ATOM    588  O   ARG A  81     -20.330  -7.891 -27.906  1.00 46.34           O  
ANISOU  588  O   ARG A  81     5982   6151   5474   -493     61   -185       O  
ATOM    589  CB  ARG A  81     -20.419  -6.127 -30.660  1.00 54.94           C  
ANISOU  589  CB  ARG A  81     7085   7246   6544   -479     73   -192       C  
ATOM    590  CG  ARG A  81     -21.863  -6.250 -30.134  1.00 61.47           C  
ANISOU  590  CG  ARG A  81     7893   8112   7350   -499     51   -183       C  
ATOM    591  CD  ARG A  81     -22.842  -5.428 -30.951  1.00 60.48           C  
ANISOU  591  CD  ARG A  81     7758   8017   7204   -504     41   -179       C  
ATOM    592  NE  ARG A  81     -22.802  -4.017 -30.575  1.00 66.57           N  
ANISOU  592  NE  ARG A  81     8500   8807   7987   -476     40   -175       N  
ATOM    593  CZ  ARG A  81     -22.652  -3.016 -31.438  1.00 70.11           C  
ANISOU  593  CZ  ARG A  81     8948   9257   8433   -461     46   -177       C  
ATOM    594  NH1 ARG A  81     -22.530  -3.260 -32.736  1.00 77.11           N  
ANISOU  594  NH1 ARG A  81     9863  10129   9307   -471     52   -183       N  
ATOM    595  NH2 ARG A  81     -22.616  -1.768 -31.003  1.00 63.57           N  
ANISOU  595  NH2 ARG A  81     8093   8445   7616   -436     45   -174       N  
ATOM    596  N   GLU A  82     -19.345  -8.931 -29.643  1.00 57.09           N  
ANISOU  596  N   GLU A  82     7399   7462   6832   -503     84   -198       N  
ATOM    597  CA  GLU A  82     -19.649 -10.263 -29.115  1.00 56.63           C  
ANISOU  597  CA  GLU A  82     7354   7398   6766   -528     78   -196       C  
ATOM    598  C   GLU A  82     -18.994 -10.424 -27.754  1.00 51.43           C  
ANISOU  598  C   GLU A  82     6680   6729   6132   -513     79   -194       C  
ATOM    599  O   GLU A  82     -19.652 -10.739 -26.774  1.00 63.51           O  
ANISOU  599  O   GLU A  82     8195   8277   7657   -524     65   -188       O  
ATOM    600  CB  GLU A  82     -19.188 -11.370 -30.072  1.00 56.11           C  
ANISOU  600  CB  GLU A  82     7330   7297   6692   -543     92   -204       C  
ATOM    601  N   THR A  83     -17.698 -10.157 -27.683  1.00 52.51           N  
ANISOU  601  N   THR A  83     6819   6837   6296   -488     95   -198       N  
ATOM    602  CA  THR A  83     -16.969 -10.429 -26.456  1.00 54.97           C  
ANISOU  602  CA  THR A  83     7121   7134   6632   -475     96   -195       C  
ATOM    603  C   THR A  83     -17.277  -9.444 -25.348  1.00 52.43           C  
ANISOU  603  C   THR A  83     6763   6840   6319   -460     84   -188       C  
ATOM    604  O   THR A  83     -17.457  -9.844 -24.205  1.00 43.87           O  
ANISOU  604  O   THR A  83     5669   5761   5238   -464     74   -184       O  
ATOM    605  CB  THR A  83     -15.440 -10.418 -26.656  1.00 56.42           C  
ANISOU  605  CB  THR A  83     7314   7278   6845   -451    116   -200       C  
ATOM    606  OG1 THR A  83     -15.103 -10.869 -27.974  1.00 62.04           O  
ANISOU  606  OG1 THR A  83     8057   7966   7549   -458    132   -207       O  
ATOM    607  CG2 THR A  83     -14.785 -11.311 -25.620  1.00 59.38           C  
ANISOU  607  CG2 THR A  83     7692   7631   7238   -450    117   -198       C  
ATOM    608  N   TYR A  84     -17.302  -8.157 -25.682  1.00 57.33           N  
ANISOU  608  N   TYR A  84     7366   7475   6941   -442     84   -188       N  
ATOM    609  CA  TYR A  84     -17.282  -7.114 -24.659  1.00 60.65           C  
ANISOU  609  CA  TYR A  84     7756   7914   7375   -421     77   -183       C  
ATOM    610  C   TYR A  84     -18.603  -6.345 -24.496  1.00 64.59           C  
ANISOU  610  C   TYR A  84     8232   8456   7853   -427     62   -176       C  
ATOM    611  O   TYR A  84     -18.761  -5.573 -23.539  1.00 60.68           O  
ANISOU  611  O   TYR A  84     7712   7978   7364   -413     54   -171       O  
ATOM    612  CB  TYR A  84     -16.125  -6.147 -24.921  1.00 50.86           C  
ANISOU  612  CB  TYR A  84     6511   6656   6159   -392     90   -186       C  
ATOM    613  CG  TYR A  84     -14.749  -6.788 -24.857  1.00 50.74           C  
ANISOU  613  CG  TYR A  84     6510   6599   6170   -382    105   -189       C  
ATOM    614  CD1 TYR A  84     -14.175  -7.147 -23.638  1.00 44.89           C  
ANISOU  614  CD1 TYR A  84     5761   5845   5448   -375    101   -186       C  
ATOM    615  CD2 TYR A  84     -14.011  -7.007 -26.010  1.00 50.25           C  
ANISOU  615  CD2 TYR A  84     6471   6510   6113   -378    123   -196       C  
ATOM    616  CE1 TYR A  84     -12.910  -7.729 -23.577  1.00 40.46           C  
ANISOU  616  CE1 TYR A  84     5214   5248   4913   -365    114   -188       C  
ATOM    617  CE2 TYR A  84     -12.751  -7.588 -25.955  1.00 47.26           C  
ANISOU  617  CE2 TYR A  84     6105   6093   5759   -368    137   -198       C  
ATOM    618  CZ  TYR A  84     -12.205  -7.950 -24.737  1.00 45.92           C  
ANISOU  618  CZ  TYR A  84     5926   5913   5611   -361    132   -194       C  
ATOM    619  OH  TYR A  84     -10.940  -8.528 -24.704  1.00 47.28           O  
ANISOU  619  OH  TYR A  84     6109   6046   5808   -351    147   -195       O  
ATOM    620  N   GLY A  85     -19.534  -6.557 -25.428  1.00 63.92           N  
ANISOU  620  N   GLY A  85     8157   8388   7743   -447     57   -177       N  
ATOM    621  CA  GLY A  85     -20.874  -5.990 -25.342  1.00 60.45           C  
ANISOU  621  CA  GLY A  85     7696   7989   7282   -456     42   -170       C  
ATOM    622  C   GLY A  85     -20.936  -4.471 -25.420  1.00 58.47           C  
ANISOU  622  C   GLY A  85     7422   7757   7036   -432     42   -167       C  
ATOM    623  O   GLY A  85     -20.508  -3.894 -26.433  1.00 49.69           O  
ANISOU  623  O   GLY A  85     6318   6635   5925   -421     52   -172       O  
ATOM    624  N   GLU A  86     -21.465  -3.830 -24.365  1.00 57.89           N  
ANISOU  624  N   GLU A  86     7322   7709   6964   -423     33   -160       N  
ATOM    625  CA  GLU A  86     -21.633  -2.368 -24.343  1.00 54.35           C  
ANISOU  625  CA  GLU A  86     6852   7281   6519   -400     32   -157       C  
ATOM    626  C   GLU A  86     -20.405  -1.732 -24.945  1.00 54.14           C  
ANISOU  626  C   GLU A  86     6833   7227   6509   -377     47   -164       C  
ATOM    627  O   GLU A  86     -20.511  -0.834 -25.789  1.00 46.48           O  
ANISOU  627  O   GLU A  86     5861   6266   5535   -367     50   -165       O  
ATOM    628  CB  GLU A  86     -21.721  -1.800 -22.927  1.00 40.78           C  
ANISOU  628  CB  GLU A  86     5109   5575   4809   -385     27   -151       C  
ATOM    629  CG  GLU A  86     -22.756  -2.335 -21.987  1.00 36.46           C  
ANISOU  629  CG  GLU A  86     4550   5053   4250   -402     14   -143       C  
ATOM    630  CD  GLU A  86     -22.730  -1.533 -20.698  1.00 54.57           C  
ANISOU  630  CD  GLU A  86     6822   7357   6554   -383     11   -137       C  
ATOM    631  OE1 GLU A  86     -22.313  -0.359 -20.766  1.00 54.39           O  
ANISOU  631  OE1 GLU A  86     6790   7335   6541   -358     16   -138       O  
ATOM    632  OE2 GLU A  86     -23.105  -2.050 -19.625  1.00 62.75           O  
ANISOU  632  OE2 GLU A  86     7852   8400   7588   -392      5   -132       O  
ATOM    633  N   MET A  87     -19.240  -2.195 -24.482  1.00 38.98           N  
ANISOU  633  N   MET A  87     4924   5275   4613   -369     55   -168       N  
ATOM    634  CA  MET A  87     -17.972  -1.573 -24.850  1.00 39.73           C  
ANISOU  634  CA  MET A  87     5023   5343   4729   -345     69   -174       C  
ATOM    635  C   MET A  87     -17.901  -1.191 -26.315  1.00 35.03           C  
ANISOU  635  C   MET A  87     4441   4743   4125   -344     79   -179       C  
ATOM    636  O   MET A  87     -17.470  -0.098 -26.661  1.00 32.86           O  
ANISOU  636  O   MET A  87     4159   4467   3859   -323     85   -181       O  
ATOM    637  CB  MET A  87     -16.794  -2.463 -24.476  1.00 52.38           C  
ANISOU  637  CB  MET A  87     6641   6909   6354   -343     78   -177       C  
ATOM    638  CG  MET A  87     -15.453  -1.725 -24.455  1.00 52.28           C  
ANISOU  638  CG  MET A  87     6625   6871   6369   -316     90   -180       C  
ATOM    639  SD  MET A  87     -14.076  -2.869 -24.249  1.00 61.85           S  
ANISOU  639  SD  MET A  87     7855   8038   7607   -315    102   -184       S  
ATOM    640  CE  MET A  87     -14.428  -3.487 -22.600  1.00 76.54           C  
ANISOU  640  CE  MET A  87     9705   9908   9470   -324     86   -177       C  
ATOM    641  N   ALA A  88     -18.321  -2.088 -27.192  1.00 36.44           N  
ANISOU  641  N   ALA A  88     4641   4918   4286   -367     79   -182       N  
ATOM    642  CA  ALA A  88     -18.230  -1.773 -28.609  1.00 28.18           C  
ANISOU  642  CA  ALA A  88     3611   3865   3231   -366     88   -188       C  
ATOM    643  C   ALA A  88     -19.090  -0.555 -28.942  1.00 29.73           C  
ANISOU  643  C   ALA A  88     3788   4094   3413   -359     80   -183       C  
ATOM    644  O   ALA A  88     -18.904   0.079 -29.979  1.00 32.59           O  
ANISOU  644  O   ALA A  88     4158   4452   3771   -351     87   -187       O  
ATOM    645  CB  ALA A  88     -18.629  -3.012 -29.471  1.00 37.88           C  
ANISOU  645  CB  ALA A  88     4868   5085   4440   -395     89   -191       C  
ATOM    646  N   ASP A  89     -20.029  -0.213 -28.059  1.00 37.77           N  
ANISOU  646  N   ASP A  89     4782   5145   4423   -361     65   -175       N  
ATOM    647  CA  ASP A  89     -20.823   1.014 -28.264  1.00 47.81           C  
ANISOU  647  CA  ASP A  89     6034   6448   5684   -350     58   -170       C  
ATOM    648  C   ASP A  89     -19.984   2.282 -28.152  1.00 49.42           C  
ANISOU  648  C   ASP A  89     6228   6645   5907   -319     67   -172       C  
ATOM    649  O   ASP A  89     -20.305   3.304 -28.760  1.00 50.38           O  
ANISOU  649  O   ASP A  89     6342   6781   6020   -308     67   -171       O  
ATOM    650  CB  ASP A  89     -22.075   1.053 -27.375  1.00 34.95           C  
ANISOU  650  CB  ASP A  89     4381   4856   4041   -360     41   -160       C  
ATOM    651  CG  ASP A  89     -23.097   0.023 -27.811  1.00 43.29           C  
ANISOU  651  CG  ASP A  89     5446   5926   5074   -392     31   -157       C  
ATOM    652  OD1 ASP A  89     -23.046  -0.364 -28.997  1.00 33.36           O  
ANISOU  652  OD1 ASP A  89     4212   4657   3807   -405     35   -162       O  
ATOM    653  OD2 ASP A  89     -23.911  -0.430 -26.990  1.00 41.18           O  
ANISOU  653  OD2 ASP A  89     5167   5679   4800   -406     20   -150       O  
ATOM    654  N   CYS A  90     -18.880   2.203 -27.416  1.00 47.42           N  
ANISOU  654  N   CYS A  90     5974   6366   5677   -305     75   -174       N  
ATOM    655  CA  CYS A  90     -17.968   3.333 -27.342  1.00 45.81           C  
ANISOU  655  CA  CYS A  90     5762   6150   5492   -277     84   -176       C  
ATOM    656  C   CYS A  90     -17.502   3.764 -28.736  1.00 37.16           C  
ANISOU  656  C   CYS A  90     4683   5040   4395   -271     96   -183       C  
ATOM    657  O   CYS A  90     -17.266   4.946 -28.984  1.00 42.76           O  
ANISOU  657  O   CYS A  90     5384   5755   5109   -251    100   -183       O  
ATOM    658  CB  CYS A  90     -16.775   3.024 -26.441  1.00 37.74           C  
ANISOU  658  CB  CYS A  90     4741   5100   4498   -266     90   -178       C  
ATOM    659  SG  CYS A  90     -17.234   2.485 -24.797  1.00 46.09           S  
ANISOU  659  SG  CYS A  90     5784   6171   5558   -274     76   -171       S  
ATOM    660  N   CYS A  91     -17.377   2.811 -29.646  1.00 36.18           N  
ANISOU  660  N   CYS A  91     4583   4899   4264   -288    103   -188       N  
ATOM    661  CA  CYS A  91     -16.850   3.116 -30.975  1.00 37.85           C  
ANISOU  661  CA  CYS A  91     4814   5094   4474   -283    117   -195       C  
ATOM    662  C   CYS A  91     -17.775   4.036 -31.778  1.00 46.82           C  
ANISOU  662  C   CYS A  91     5945   6257   5589   -283    110   -193       C  
ATOM    663  O   CYS A  91     -17.347   4.664 -32.750  1.00 47.56           O  
ANISOU  663  O   CYS A  91     6048   6340   5682   -272    121   -197       O  
ATOM    664  CB  CYS A  91     -16.560   1.816 -31.735  1.00 42.64           C  
ANISOU  664  CB  CYS A  91     5450   5674   5076   -303    126   -201       C  
ATOM    665  SG  CYS A  91     -15.328   0.738 -30.891  1.00 55.25           S  
ANISOU  665  SG  CYS A  91     7056   7236   6702   -301    136   -204       S  
ATOM    666  N   ALA A  92     -19.034   4.154 -31.366  1.00 45.75           N  
ANISOU  666  N   ALA A  92     5792   6156   5434   -293     93   -185       N  
ATOM    667  CA  ALA A  92     -19.913   5.117 -32.035  1.00 52.85           C  
ANISOU  667  CA  ALA A  92     6683   7083   6316   -289     86   -181       C  
ATOM    668  C   ALA A  92     -19.698   6.563 -31.551  1.00 54.57           C  
ANISOU  668  C   ALA A  92     6878   7311   6544   -261     87   -179       C  
ATOM    669  O   ALA A  92     -20.220   7.493 -32.158  1.00 45.34           O  
ANISOU  669  O   ALA A  92     5704   6161   5363   -253     84   -176       O  
ATOM    670  CB  ALA A  92     -21.391   4.712 -31.915  1.00 49.94           C  
ANISOU  670  CB  ALA A  92     6304   6748   5922   -312     67   -173       C  
ATOM    671  N   LYS A  93     -18.929   6.749 -30.478  1.00 49.91           N  
ANISOU  671  N   LYS A  93     6278   6710   5977   -245     91   -178       N  
ATOM    672  CA  LYS A  93     -18.644   8.088 -29.943  1.00 48.60           C  
ANISOU  672  CA  LYS A  93     6094   6551   5822   -218     92   -176       C  
ATOM    673  C   LYS A  93     -17.383   8.689 -30.538  1.00 57.52           C  
ANISOU  673  C   LYS A  93     7235   7652   6970   -200    108   -183       C  
ATOM    674  O   LYS A  93     -16.378   8.002 -30.683  1.00 60.32           O  
ANISOU  674  O   LYS A  93     7604   7975   7340   -202    120   -189       O  
ATOM    675  CB  LYS A  93     -18.486   8.036 -28.429  1.00 42.72           C  
ANISOU  675  CB  LYS A  93     5331   5808   5091   -211     87   -171       C  
ATOM    676  CG  LYS A  93     -19.769   7.664 -27.730  1.00 54.17           C  
ANISOU  676  CG  LYS A  93     6767   7290   6525   -226     71   -163       C  
ATOM    677  CD  LYS A  93     -19.592   7.557 -26.227  1.00 67.26           C  
ANISOU  677  CD  LYS A  93     8412   8949   8196   -220     67   -159       C  
ATOM    678  CE  LYS A  93     -20.871   7.029 -25.584  1.00 67.32           C  
ANISOU  678  CE  LYS A  93     8407   8986   8186   -237     53   -151       C  
ATOM    679  NZ  LYS A  93     -21.604   6.123 -26.526  1.00 72.46           N  
ANISOU  679  NZ  LYS A  93     9069   9644   8818   -263     49   -152       N  
ATOM    680  N   GLN A  94     -17.437   9.973 -30.882  1.00 62.72           N  
ANISOU  680  N   GLN A  94     7885   8321   7626   -181    110   -182       N  
ATOM    681  CA  GLN A  94     -16.244  10.664 -31.363  1.00 59.88           C  
ANISOU  681  CA  GLN A  94     7534   7935   7283   -162    126   -188       C  
ATOM    682  C   GLN A  94     -15.322  10.943 -30.167  1.00 58.57           C  
ANISOU  682  C   GLN A  94     7356   7755   7144   -146    128   -187       C  
ATOM    683  O   GLN A  94     -15.723  10.784 -28.991  1.00 43.06           O  
ANISOU  683  O   GLN A  94     5376   5804   5180   -148    117   -181       O  
ATOM    684  CB  GLN A  94     -16.596  11.933 -32.153  1.00 52.89           C  
ANISOU  684  CB  GLN A  94     6646   7064   6387   -149    127   -188       C  
ATOM    685  N   GLU A  95     -14.095  11.356 -30.458  1.00 55.87           N  
ANISOU  685  N   GLU A  95     7021   7386   6823   -132    142   -191       N  
ATOM    686  CA  GLU A  95     -13.024  11.090 -29.516  1.00 59.85           C  
ANISOU  686  CA  GLU A  95     7521   7867   7354   -124    145   -191       C  
ATOM    687  C   GLU A  95     -13.306  11.379 -28.056  1.00 73.29           C  
ANISOU  687  C   GLU A  95     9203   9584   9060   -118    132   -184       C  
ATOM    688  O   GLU A  95     -13.685  10.467 -27.334  1.00 86.38           O  
ANISOU  688  O   GLU A  95    10858  11246  10716   -132    124   -182       O  
ATOM    689  CB  GLU A  95     -11.662  11.638 -29.948  1.00 55.40           C  
ANISOU  689  CB  GLU A  95     6963   7273   6813   -107    162   -195       C  
ATOM    690  CG  GLU A  95     -10.601  10.531 -29.992  1.00 53.22           C  
ANISOU  690  CG  GLU A  95     6699   6963   6559   -114    173   -199       C  
ATOM    691  CD  GLU A  95     -10.821   9.428 -28.948  1.00 51.67           C  
ANISOU  691  CD  GLU A  95     6499   6768   6366   -127    162   -195       C  
ATOM    692  OE1 GLU A  95     -10.742   8.231 -29.322  1.00 45.15           O  
ANISOU  692  OE1 GLU A  95     5687   5928   5538   -143    168   -198       O  
ATOM    693  OE2 GLU A  95     -11.063   9.746 -27.755  1.00 41.31           O  
ANISOU  693  OE2 GLU A  95     5170   5470   5057   -122    149   -190       O  
ATOM    694  N   PRO A  96     -13.141  12.634 -27.618  1.00 55.19           N  
ANISOU  694  N   PRO A  96     6899   7299   6773    -98    130   -181       N  
ATOM    695  CA  PRO A  96     -12.908  12.729 -26.163  1.00 47.92           C  
ANISOU  695  CA  PRO A  96     5965   6378   5865    -92    121   -176       C  
ATOM    696  C   PRO A  96     -13.881  11.816 -25.395  1.00 51.61           C  
ANISOU  696  C   PRO A  96     6427   6864   6319   -110    109   -172       C  
ATOM    697  O   PRO A  96     -13.477  11.065 -24.490  1.00 38.82           O  
ANISOU  697  O   PRO A  96     4805   5232   4712   -115    105   -170       O  
ATOM    698  CB  PRO A  96     -13.077  14.227 -25.844  1.00 37.64           C  
ANISOU  698  CB  PRO A  96     4651   5091   4560    -72    118   -173       C  
ATOM    699  CG  PRO A  96     -13.772  14.812 -27.032  1.00 48.05           C  
ANISOU  699  CG  PRO A  96     5973   6426   5858    -70    122   -175       C  
ATOM    700  CD  PRO A  96     -13.599  13.889 -28.231  1.00 38.17           C  
ANISOU  700  CD  PRO A  96     4739   5160   4604    -85    131   -181       C  
ATOM    701  N   GLU A  97     -15.143  11.832 -25.816  1.00 59.48           N  
ANISOU  701  N   GLU A  97     7420   7890   7290   -119    102   -170       N  
ATOM    702  CA  GLU A  97     -16.131  10.896 -25.295  1.00 64.76           C  
ANISOU  702  CA  GLU A  97     8085   8576   7944   -138     92   -166       C  
ATOM    703  C   GLU A  97     -15.700   9.413 -25.439  1.00 51.59           C  
ANISOU  703  C   GLU A  97     6431   6887   6284   -157     95   -170       C  
ATOM    704  O   GLU A  97     -15.870   8.630 -24.516  1.00 38.66           O  
ANISOU  704  O   GLU A  97     4790   5250   4648   -168     87   -166       O  
ATOM    705  CB  GLU A  97     -17.485  11.128 -25.969  1.00 64.94           C  
ANISOU  705  CB  GLU A  97     8103   8631   7940   -146     86   -163       C  
ATOM    706  CG  GLU A  97     -17.878  12.599 -26.116  1.00 69.94           C  
ANISOU  706  CG  GLU A  97     8725   9284   8566   -126     85   -160       C  
ATOM    707  CD  GLU A  97     -17.356  13.212 -27.410  1.00 79.27           C  
ANISOU  707  CD  GLU A  97     9918  10453   9748   -117     96   -165       C  
ATOM    708  OE1 GLU A  97     -16.514  14.131 -27.351  1.00 70.23           O  
ANISOU  708  OE1 GLU A  97     8773   9294   8618    -97    103   -168       O  
ATOM    709  OE2 GLU A  97     -17.788  12.770 -28.496  1.00 88.08           O  
ANISOU  709  OE2 GLU A  97    11045  11572  10850   -131     97   -168       O  
ATOM    710  N   ARG A  98     -15.152   9.029 -26.589  1.00 42.03           N  
ANISOU  710  N   ARG A  98     5237   5656   5075   -162    106   -176       N  
ATOM    711  CA  ARG A  98     -14.782   7.631 -26.814  1.00 49.83           C  
ANISOU  711  CA  ARG A  98     6242   6623   6069   -180    111   -180       C  
ATOM    712  C   ARG A  98     -13.803   7.094 -25.763  1.00 45.96           C  
ANISOU  712  C   ARG A  98     5749   6109   5603   -176    111   -179       C  
ATOM    713  O   ARG A  98     -14.115   6.141 -25.032  1.00 46.19           O  
ANISOU  713  O   ARG A  98     5779   6141   5631   -191    103   -176       O  
ATOM    714  CB  ARG A  98     -14.228   7.402 -28.228  1.00 41.93           C  
ANISOU  714  CB  ARG A  98     5261   5601   5068   -182    125   -187       C  
ATOM    715  CG  ARG A  98     -14.021   5.895 -28.539  1.00 42.94           C  
ANISOU  715  CG  ARG A  98     5408   5709   5197   -203    130   -191       C  
ATOM    716  CD  ARG A  98     -13.616   5.635 -30.007  1.00 42.43           C  
ANISOU  716  CD  ARG A  98     5368   5624   5128   -208    146   -198       C  
ATOM    717  NE  ARG A  98     -12.400   6.367 -30.369  1.00 45.46           N  
ANISOU  717  NE  ARG A  98     5754   5984   5535   -186    161   -202       N  
ATOM    718  CZ  ARG A  98     -11.703   6.178 -31.487  1.00 37.74           C  
ANISOU  718  CZ  ARG A  98     4796   4981   4562   -185    179   -208       C  
ATOM    719  NH1 ARG A  98     -12.073   5.251 -32.376  1.00 33.19           N  
ANISOU  719  NH1 ARG A  98     4243   4399   3969   -205    183   -212       N  
ATOM    720  NH2 ARG A  98     -10.624   6.905 -31.708  1.00 29.94           N  
ANISOU  720  NH2 ARG A  98     3807   3974   3595   -166    193   -210       N  
ATOM    721  N   ASN A  99     -12.624   7.701 -25.689  1.00 47.93           N  
ANISOU  721  N   ASN A  99     5999   6337   5877   -158    120   -181       N  
ATOM    722  CA  ASN A  99     -11.625   7.299 -24.695  1.00 55.90           C  
ANISOU  722  CA  ASN A  99     7005   7323   6912   -153    119   -178       C  
ATOM    723  C   ASN A  99     -12.233   7.234 -23.298  1.00 50.33           C  
ANISOU  723  C   ASN A  99     6285   6635   6202   -156    103   -172       C  
ATOM    724  O   ASN A  99     -11.941   6.311 -22.535  1.00 40.65           O  
ANISOU  724  O   ASN A  99     5062   5397   4986   -165     99   -170       O  
ATOM    725  CB  ASN A  99     -10.414   8.248 -24.706  1.00 59.29           C  
ANISOU  725  CB  ASN A  99     7430   7732   7366   -131    128   -179       C  
ATOM    726  CG  ASN A  99      -9.198   7.670 -23.968  1.00 65.37           C  
ANISOU  726  CG  ASN A  99     8200   8472   8166   -127    130   -177       C  
ATOM    727  OD1 ASN A  99      -8.955   7.985 -22.796  1.00 62.54           O  
ANISOU  727  OD1 ASN A  99     7830   8114   7819   -120    119   -172       O  
ATOM    728  ND2 ASN A  99      -8.427   6.828 -24.660  1.00 65.41           N  
ANISOU  728  ND2 ASN A  99     8218   8449   8184   -132    144   -181       N  
ATOM    729  N   GLU A 100     -13.076   8.214 -22.967  1.00 37.31           N  
ANISOU  729  N   GLU A 100     4624   5015   4538   -149     95   -168       N  
ATOM    730  CA  GLU A 100     -13.712   8.233 -21.658  1.00 40.67           C  
ANISOU  730  CA  GLU A 100     5037   5459   4957   -151     81   -161       C  
ATOM    731  C   GLU A 100     -14.638   7.036 -21.459  1.00 37.14           C  
ANISOU  731  C   GLU A 100     4593   5025   4494   -174     74   -160       C  
ATOM    732  O   GLU A 100     -14.651   6.410 -20.394  1.00 33.86           O  
ANISOU  732  O   GLU A 100     4175   4607   4082   -181     67   -156       O  
ATOM    733  CB  GLU A 100     -14.509   9.522 -21.457  1.00 47.48           C  
ANISOU  733  CB  GLU A 100     5886   6350   5805   -138     76   -158       C  
ATOM    734  CG  GLU A 100     -14.934   9.733 -20.014  1.00 54.67           C  
ANISOU  734  CG  GLU A 100     6786   7274   6713   -136     65   -151       C  
ATOM    735  CD  GLU A 100     -13.743  10.016 -19.114  1.00 60.07           C  
ANISOU  735  CD  GLU A 100     7469   7933   7421   -123     64   -150       C  
ATOM    736  OE1 GLU A 100     -12.709  10.491 -19.642  1.00 55.46           O  
ANISOU  736  OE1 GLU A 100     6889   7328   6854   -111     72   -153       O  
ATOM    737  OE2 GLU A 100     -13.844   9.774 -17.888  1.00 59.59           O  
ANISOU  737  OE2 GLU A 100     7405   7875   7363   -126     54   -145       O  
ATOM    738  N   CYS A 101     -15.415   6.717 -22.486  1.00 38.78           N  
ANISOU  738  N   CYS A 101     4807   5246   4682   -187     77   -162       N  
ATOM    739  CA  CYS A 101     -16.277   5.539 -22.455  1.00 37.89           C  
ANISOU  739  CA  CYS A 101     4699   5144   4553   -212     70   -161       C  
ATOM    740  C   CYS A 101     -15.442   4.246 -22.232  1.00 50.81           C  
ANISOU  740  C   CYS A 101     6350   6750   6205   -223     74   -164       C  
ATOM    741  O   CYS A 101     -15.712   3.455 -21.301  1.00 44.63           O  
ANISOU  741  O   CYS A 101     5566   5970   5422   -235     66   -161       O  
ATOM    742  CB  CYS A 101     -17.102   5.480 -23.750  1.00 40.25           C  
ANISOU  742  CB  CYS A 101     5004   5458   4830   -223     72   -163       C  
ATOM    743  SG  CYS A 101     -18.187   4.068 -23.904  1.00 48.59           S  
ANISOU  743  SG  CYS A 101     6069   6529   5866   -255     64   -162       S  
ATOM    744  N   PHE A 102     -14.414   4.042 -23.055  1.00 40.17           N  
ANISOU  744  N   PHE A 102     5016   5374   4873   -218     87   -170       N  
ATOM    745  CA  PHE A 102     -13.529   2.877 -22.893  1.00 35.89           C  
ANISOU  745  CA  PHE A 102     4488   4801   4348   -226     92   -172       C  
ATOM    746  C   PHE A 102     -13.003   2.786 -21.461  1.00 51.03           C  
ANISOU  746  C   PHE A 102     6395   6709   6283   -219     84   -167       C  
ATOM    747  O   PHE A 102     -13.053   1.719 -20.824  1.00 47.33           O  
ANISOU  747  O   PHE A 102     5932   6234   5816   -233     79   -166       O  
ATOM    748  CB  PHE A 102     -12.360   2.918 -23.884  1.00 41.36           C  
ANISOU  748  CB  PHE A 102     5194   5463   5059   -216    109   -178       C  
ATOM    749  CG  PHE A 102     -12.743   2.547 -25.311  1.00 42.52           C  
ANISOU  749  CG  PHE A 102     5359   5609   5189   -228    119   -184       C  
ATOM    750  CD1 PHE A 102     -13.476   1.406 -25.572  1.00 39.30           C  
ANISOU  750  CD1 PHE A 102     4963   5206   4762   -252    115   -185       C  
ATOM    751  CD2 PHE A 102     -12.329   3.325 -26.389  1.00 44.14           C  
ANISOU  751  CD2 PHE A 102     5569   5807   5396   -216    131   -189       C  
ATOM    752  CE1 PHE A 102     -13.819   1.055 -26.879  1.00 40.63           C  
ANISOU  752  CE1 PHE A 102     5151   5374   4914   -265    123   -191       C  
ATOM    753  CE2 PHE A 102     -12.669   2.975 -27.706  1.00 36.71           C  
ANISOU  753  CE2 PHE A 102     4647   4864   4438   -228    139   -194       C  
ATOM    754  CZ  PHE A 102     -13.414   1.844 -27.944  1.00 38.94           C  
ANISOU  754  CZ  PHE A 102     4943   5152   4702   -252    135   -195       C  
ATOM    755  N   LEU A 103     -12.505   3.915 -20.963  1.00 49.04           N  
ANISOU  755  N   LEU A 103     6131   6458   6045   -199     83   -165       N  
ATOM    756  CA  LEU A 103     -11.977   3.999 -19.613  1.00 50.98           C  
ANISOU  756  CA  LEU A 103     6369   6695   6307   -191     74   -160       C  
ATOM    757  C   LEU A 103     -12.993   3.386 -18.652  1.00 51.54           C  
ANISOU  757  C   LEU A 103     6435   6786   6361   -207     61   -155       C  
ATOM    758  O   LEU A 103     -12.670   2.496 -17.853  1.00 52.82           O  
ANISOU  758  O   LEU A 103     6602   6935   6533   -215     56   -153       O  
ATOM    759  CB  LEU A 103     -11.757   5.466 -19.248  1.00 53.29           C  
ANISOU  759  CB  LEU A 103     6647   6995   6605   -170     72   -157       C  
ATOM    760  CG  LEU A 103     -10.481   5.906 -18.551  1.00 53.45           C  
ANISOU  760  CG  LEU A 103     6663   6991   6653   -154     71   -154       C  
ATOM    761  CD1 LEU A 103     -10.760   7.157 -17.739  1.00 43.31           C  
ANISOU  761  CD1 LEU A 103     5367   5724   5365   -140     62   -150       C  
ATOM    762  CD2 LEU A 103      -9.948   4.790 -17.674  1.00 61.00           C  
ANISOU  762  CD2 LEU A 103     7625   7928   7625   -163     65   -151       C  
ATOM    763  N   GLN A 104     -14.225   3.873 -18.740  1.00 37.64           N  
ANISOU  763  N   GLN A 104     4667   5059   4576   -211     56   -153       N  
ATOM    764  CA  GLN A 104     -15.307   3.415 -17.859  1.00 48.94           C  
ANISOU  764  CA  GLN A 104     6092   6513   5990   -225     44   -148       C  
ATOM    765  C   GLN A 104     -15.586   1.895 -17.869  1.00 49.53           C  
ANISOU  765  C   GLN A 104     6179   6582   6059   -249     42   -149       C  
ATOM    766  O   GLN A 104     -16.008   1.347 -16.851  1.00 53.90           O  
ANISOU  766  O   GLN A 104     6731   7142   6608   -259     33   -144       O  
ATOM    767  CB  GLN A 104     -16.589   4.157 -18.195  1.00 56.97           C  
ANISOU  767  CB  GLN A 104     7098   7566   6983   -225     41   -145       C  
ATOM    768  CG  GLN A 104     -16.530   5.631 -17.920  1.00 73.22           C  
ANISOU  768  CG  GLN A 104     9143   9634   9043   -203     41   -143       C  
ATOM    769  CD  GLN A 104     -17.854   6.293 -18.205  1.00 88.83           C  
ANISOU  769  CD  GLN A 104    11108  11648  10995   -203     38   -139       C  
ATOM    770  OE1 GLN A 104     -18.699   5.741 -18.917  1.00 92.37           O  
ANISOU  770  OE1 GLN A 104    11558  12111  11427   -219     38   -139       O  
ATOM    771  NE2 GLN A 104     -18.048   7.482 -17.655  1.00 93.47           N  
ANISOU  771  NE2 GLN A 104    11684  12248  11581   -185     37   -135       N  
ATOM    772  N   HIS A 105     -15.344   1.227 -19.000  1.00 39.58           N  
ANISOU  772  N   HIS A 105     4933   5307   4798   -259     51   -155       N  
ATOM    773  CA  HIS A 105     -15.684  -0.190 -19.150  1.00 45.53           C  
ANISOU  773  CA  HIS A 105     5701   6055   5543   -283     50   -156       C  
ATOM    774  C   HIS A 105     -14.551  -1.147 -18.789  1.00 57.38           C  
ANISOU  774  C   HIS A 105     7215   7521   7066   -284     54   -158       C  
ATOM    775  O   HIS A 105     -14.676  -2.357 -18.986  1.00 55.83           O  
ANISOU  775  O   HIS A 105     7033   7315   6864   -303     55   -160       O  
ATOM    776  CB  HIS A 105     -16.182  -0.484 -20.567  1.00 46.68           C  
ANISOU  776  CB  HIS A 105     5857   6206   5671   -295     57   -161       C  
ATOM    777  CG  HIS A 105     -17.381   0.322 -20.962  1.00 60.07           C  
ANISOU  777  CG  HIS A 105     7542   7938   7345   -297     51   -158       C  
ATOM    778  ND1 HIS A 105     -18.660  -0.006 -20.572  1.00 68.12           N  
ANISOU  778  ND1 HIS A 105     8553   8987   8343   -314     40   -153       N  
ATOM    779  CD2 HIS A 105     -17.493   1.443 -21.715  1.00 56.12           C  
ANISOU  779  CD2 HIS A 105     7035   7449   6840   -283     56   -159       C  
ATOM    780  CE1 HIS A 105     -19.508   0.877 -21.067  1.00 70.27           C  
ANISOU  780  CE1 HIS A 105     8813   9287   8599   -310     38   -150       C  
ATOM    781  NE2 HIS A 105     -18.825   1.769 -21.763  1.00 58.86           N  
ANISOU  781  NE2 HIS A 105     7369   7831   7163   -291     47   -154       N  
ATOM    782  N   LYS A 106     -13.447  -0.616 -18.271  1.00 56.25           N  
ANISOU  782  N   LYS A 106     7067   7358   6948   -264     56   -157       N  
ATOM    783  CA  LYS A 106     -12.438  -1.480 -17.674  1.00 46.71           C  
ANISOU  783  CA  LYS A 106     5867   6120   5762   -265     57   -156       C  
ATOM    784  C   LYS A 106     -13.102  -2.290 -16.572  1.00 48.30           C  
ANISOU  784  C   LYS A 106     6068   6331   5953   -281     44   -151       C  
ATOM    785  O   LYS A 106     -13.839  -1.747 -15.752  1.00 44.63           O  
ANISOU  785  O   LYS A 106     5590   5890   5476   -281     33   -146       O  
ATOM    786  CB  LYS A 106     -11.298  -0.669 -17.061  1.00 48.40           C  
ANISOU  786  CB  LYS A 106     6071   6316   6003   -242     56   -153       C  
ATOM    787  CG  LYS A 106     -10.324  -0.064 -18.066  1.00 43.46           C  
ANISOU  787  CG  LYS A 106     5447   5671   5395   -226     70   -157       C  
ATOM    788  CD  LYS A 106      -9.119   0.516 -17.346  1.00 43.26           C  
ANISOU  788  CD  LYS A 106     5413   5625   5398   -207     68   -153       C  
ATOM    789  CE  LYS A 106      -7.949   0.669 -18.324  1.00 48.40           C  
ANISOU  789  CE  LYS A 106     6069   6249   6073   -195     85   -156       C  
ATOM    790  NZ  LYS A 106      -6.713   1.142 -17.659  1.00 49.26           N  
ANISOU  790  NZ  LYS A 106     6168   6335   6211   -178     82   -151       N  
ATOM    791  N   ASP A 107     -12.813  -3.585 -16.536  1.00 55.09           N  
ANISOU  791  N   ASP A 107     6943   7171   6817   -295     45   -152       N  
ATOM    792  CA  ASP A 107     -13.426  -4.475 -15.566  1.00 53.79           C  
ANISOU  792  CA  ASP A 107     6781   7014   6642   -313     34   -148       C  
ATOM    793  C   ASP A 107     -12.464  -4.829 -14.425  1.00 63.03           C  
ANISOU  793  C   ASP A 107     7952   8159   7836   -306     28   -144       C  
ATOM    794  O   ASP A 107     -11.712  -5.799 -14.520  1.00 61.09           O  
ANISOU  794  O   ASP A 107     7721   7886   7605   -310     33   -145       O  
ATOM    795  CB  ASP A 107     -13.910  -5.733 -16.290  1.00 50.26           C  
ANISOU  795  CB  ASP A 107     6352   6563   6180   -336     39   -152       C  
ATOM    796  CG  ASP A 107     -14.784  -6.627 -15.409  1.00 55.87           C  
ANISOU  796  CG  ASP A 107     7066   7288   6875   -358     27   -148       C  
ATOM    797  OD1 ASP A 107     -15.008  -6.284 -14.214  1.00 49.31           O  
ANISOU  797  OD1 ASP A 107     6223   6468   6045   -354     16   -142       O  
ATOM    798  OD2 ASP A 107     -15.234  -7.679 -15.929  1.00 53.19           O  
ANISOU  798  OD2 ASP A 107     6743   6946   6522   -379     29   -151       O  
ATOM    799  N   ASP A 108     -12.482  -4.040 -13.351  1.00 66.59           N  
ANISOU  799  N   ASP A 108     8389   8620   8291   -295     18   -139       N  
ATOM    800  CA  ASP A 108     -11.662  -4.342 -12.183  1.00 66.83           C  
ANISOU  800  CA  ASP A 108     8421   8630   8341   -290     10   -133       C  
ATOM    801  C   ASP A 108     -12.193  -5.614 -11.523  1.00 80.97           C  
ANISOU  801  C   ASP A 108    10222  10421  10121   -312      2   -131       C  
ATOM    802  O   ASP A 108     -13.391  -5.751 -11.293  1.00 87.85           O  
ANISOU  802  O   ASP A 108    11091  11319  10967   -326     -3   -130       O  
ATOM    803  CB  ASP A 108     -11.665  -3.175 -11.194  1.00 65.37           C  
ANISOU  803  CB  ASP A 108     8221   8457   8159   -275      0   -128       C  
ATOM    804  N   ASN A 109     -11.305  -6.553 -11.233  1.00 87.54           N  
ANISOU  804  N   ASN A 109    11066  11223  10972   -314      2   -130       N  
ATOM    805  CA  ASN A 109     -11.727  -7.853 -10.708  1.00 91.33           C  
ANISOU  805  CA  ASN A 109    11559  11700  11443   -335     -3   -129       C  
ATOM    806  C   ASN A 109     -12.819  -8.538 -11.528  1.00 71.24           C  
ANISOU  806  C   ASN A 109     9024   9173   8872   -356      2   -133       C  
ATOM    807  O   ASN A 109     -13.934  -8.761 -11.029  1.00 58.00           O  
ANISOU  807  O   ASN A 109     7345   7521   7173   -372     -6   -131       O  
ATOM    808  CB  ASN A 109     -12.130  -7.748  -9.241  1.00104.55           C  
ANISOU  808  CB  ASN A 109    13228  13386  13111   -338    -19   -122       C  
ATOM    809  CG  ASN A 109     -10.927  -7.661  -8.322  1.00119.49           C  
ANISOU  809  CG  ASN A 109    15119  15252  15031   -324    -26   -117       C  
ATOM    810  OD1 ASN A 109     -10.830  -8.392  -7.336  1.00125.31           O  
ANISOU  810  OD1 ASN A 109    15863  15978  15770   -332    -36   -112       O  
ATOM    811  ND2 ASN A 109      -9.988  -6.782  -8.657  1.00123.25           N  
ANISOU  811  ND2 ASN A 109    15586  15715  15528   -303    -22   -117       N  
ATOM    812  N   PRO A 110     -12.481  -8.874 -12.791  1.00 53.90           N  
ANISOU  812  N   PRO A 110     6838   6963   6678   -357     16   -139       N  
ATOM    813  CA  PRO A 110     -13.279  -9.650 -13.735  1.00 56.48           C  
ANISOU  813  CA  PRO A 110     7179   7298   6983   -378     22   -144       C  
ATOM    814  C   PRO A 110     -13.340 -11.106 -13.289  1.00 62.48           C  
ANISOU  814  C   PRO A 110     7957   8043   7739   -398     18   -143       C  
ATOM    815  O   PRO A 110     -13.022 -11.419 -12.139  1.00 59.32           O  
ANISOU  815  O   PRO A 110     7556   7634   7349   -397      9   -138       O  
ATOM    816  CB  PRO A 110     -12.455  -9.568 -15.020  1.00 49.29           C  
ANISOU  816  CB  PRO A 110     6277   6365   6085   -368     38   -150       C  
ATOM    817  CG  PRO A 110     -11.065  -9.452 -14.556  1.00 46.51           C  
ANISOU  817  CG  PRO A 110     5922   5983   5765   -348     41   -148       C  
ATOM    818  CD  PRO A 110     -11.150  -8.564 -13.347  1.00 46.30           C  
ANISOU  818  CD  PRO A 110     5877   5971   5743   -337     26   -141       C  
ATOM    819  N   ASN A 111     -13.716 -11.998 -14.194  1.00 62.13           N  
ANISOU  819  N   ASN A 111     7931   7996   7681   -416     26   -148       N  
ATOM    820  CA  ASN A 111     -13.872 -13.395 -13.808  1.00 72.93           C  
ANISOU  820  CA  ASN A 111     9317   9351   9043   -436     23   -148       C  
ATOM    821  C   ASN A 111     -12.863 -14.278 -14.515  1.00 73.30           C  
ANISOU  821  C   ASN A 111     9386   9359   9105   -434     36   -152       C  
ATOM    822  O   ASN A 111     -13.146 -14.863 -15.561  1.00 72.22           O  
ANISOU  822  O   ASN A 111     9267   9218   8954   -448     46   -157       O  
ATOM    823  CB  ASN A 111     -15.301 -13.879 -14.054  1.00 72.39           C  
ANISOU  823  CB  ASN A 111     9253   9310   8941   -464     17   -148       C  
ATOM    824  N   LEU A 112     -11.670 -14.342 -13.935  1.00 68.89           N  
ANISOU  824  N   LEU A 112     8826   8773   8575   -417     38   -148       N  
ATOM    825  CA  LEU A 112     -10.570 -15.103 -14.503  1.00 63.23           C  
ANISOU  825  CA  LEU A 112     8128   8019   7879   -410     52   -151       C  
ATOM    826  C   LEU A 112     -10.053 -16.067 -13.444  1.00 54.71           C  
ANISOU  826  C   LEU A 112     7057   6917   6813   -414     45   -146       C  
ATOM    827  O   LEU A 112     -10.036 -15.737 -12.254  1.00 49.78           O  
ANISOU  827  O   LEU A 112     6418   6300   6195   -409     30   -139       O  
ATOM    828  CB  LEU A 112      -9.447 -14.169 -14.981  1.00 54.23           C  
ANISOU  828  CB  LEU A 112     6976   6863   6766   -383     63   -151       C  
ATOM    829  CG  LEU A 112      -9.735 -13.253 -16.170  1.00 47.93           C  
ANISOU  829  CG  LEU A 112     6174   6080   5959   -377     73   -157       C  
ATOM    830  CD1 LEU A 112      -8.660 -12.160 -16.303  1.00 51.19           C  
ANISOU  830  CD1 LEU A 112     6570   6481   6400   -349     80   -155       C  
ATOM    831  CD2 LEU A 112      -9.857 -14.064 -17.449  1.00 53.22           C  
ANISOU  831  CD2 LEU A 112     6868   6736   6616   -390     89   -164       C  
ATOM    832  N   PRO A 113      -9.636 -17.266 -13.876  1.00 54.29           N  
ANISOU  832  N   PRO A 113     7027   6836   6763   -422     55   -148       N  
ATOM    833  CA  PRO A 113      -9.150 -18.275 -12.933  1.00 47.03           C  
ANISOU  833  CA  PRO A 113     6118   5895   5857   -425     49   -143       C  
ATOM    834  C   PRO A 113      -7.910 -17.750 -12.239  1.00 48.70           C  
ANISOU  834  C   PRO A 113     6314   6086   6103   -399     46   -136       C  
ATOM    835  O   PRO A 113      -7.218 -16.918 -12.815  1.00 55.87           O  
ANISOU  835  O   PRO A 113     7211   6988   7029   -379     56   -137       O  
ATOM    836  CB  PRO A 113      -8.778 -19.443 -13.840  1.00 40.80           C  
ANISOU  836  CB  PRO A 113     5357   5076   5067   -433     66   -147       C  
ATOM    837  CG  PRO A 113      -9.469 -19.186 -15.142  1.00 45.47           C  
ANISOU  837  CG  PRO A 113     5958   5683   5637   -442     77   -155       C  
ATOM    838  CD  PRO A 113      -9.539 -17.716 -15.277  1.00 46.01           C  
ANISOU  838  CD  PRO A 113     5999   5774   5708   -426     74   -155       C  
ATOM    839  N   ARG A 114      -7.631 -18.214 -11.028  1.00 56.64           N  
ANISOU  839  N   ARG A 114     7319   7083   7119   -400     33   -129       N  
ATOM    840  CA  ARG A 114      -6.441 -17.773 -10.295  1.00 54.96           C  
ANISOU  840  CA  ARG A 114     7093   6851   6941   -377     27   -121       C  
ATOM    841  C   ARG A 114      -5.173 -18.145 -11.058  1.00 54.80           C  
ANISOU  841  C   ARG A 114     7079   6793   6949   -361     45   -121       C  
ATOM    842  O   ARG A 114      -5.080 -19.227 -11.655  1.00 53.96           O  
ANISOU  842  O   ARG A 114     6996   6668   6840   -370     58   -124       O  
ATOM    843  CB  ARG A 114      -6.426 -18.386  -8.892  1.00 56.03           C  
ANISOU  843  CB  ARG A 114     7231   6980   7079   -385      9   -114       C  
ATOM    844  CG  ARG A 114      -5.242 -19.303  -8.617  1.00 62.50           C  
ANISOU  844  CG  ARG A 114     8060   7760   7927   -376     13   -108       C  
ATOM    845  CD  ARG A 114      -5.620 -20.457  -7.705  1.00 60.14           C  
ANISOU  845  CD  ARG A 114     7778   7456   7617   -394      1   -105       C  
ATOM    846  NE  ARG A 114      -4.609 -20.671  -6.681  1.00 67.22           N  
ANISOU  846  NE  ARG A 114     8670   8328   8541   -382    -10    -95       N  
ATOM    847  CZ  ARG A 114      -3.476 -21.345  -6.866  1.00 82.01           C  
ANISOU  847  CZ  ARG A 114    10551  10165  10443   -370     -2    -90       C  
ATOM    848  NH1 ARG A 114      -3.197 -21.881  -8.049  1.00 84.88           N  
ANISOU  848  NH1 ARG A 114    10928  10511  10809   -368     20    -96       N  
ATOM    849  NH2 ARG A 114      -2.618 -21.485  -5.861  1.00 86.64           N  
ANISOU  849  NH2 ARG A 114    11132  10733  11055   -359    -15    -80       N  
ATOM    850  N   LEU A 115      -4.202 -17.241 -11.068  1.00 60.18           N  
ANISOU  850  N   LEU A 115     7742   7466   7659   -337     48   -117       N  
ATOM    851  CA  LEU A 115      -2.951 -17.504 -11.778  1.00 57.63           C  
ANISOU  851  CA  LEU A 115     7423   7109   7367   -320     66   -115       C  
ATOM    852  C   LEU A 115      -2.088 -18.494 -11.010  1.00 61.80           C  
ANISOU  852  C   LEU A 115     7958   7605   7918   -316     61   -107       C  
ATOM    853  O   LEU A 115      -1.679 -18.225  -9.864  1.00 63.03           O  
ANISOU  853  O   LEU A 115     8101   7759   8090   -309     43    -98       O  
ATOM    854  CB  LEU A 115      -2.179 -16.211 -12.042  1.00 49.65           C  
ANISOU  854  CB  LEU A 115     6389   6098   6379   -296     70   -113       C  
ATOM    855  CG  LEU A 115      -2.367 -15.595 -13.430  1.00 48.45           C  
ANISOU  855  CG  LEU A 115     6238   5953   6218   -292     89   -122       C  
ATOM    856  CD1 LEU A 115      -1.333 -14.486 -13.652  1.00 52.73           C  
ANISOU  856  CD1 LEU A 115     6758   6486   6790   -267     94   -118       C  
ATOM    857  CD2 LEU A 115      -2.227 -16.668 -14.504  1.00 40.74           C  
ANISOU  857  CD2 LEU A 115     5287   4955   5238   -298    111   -127       C  
ATOM    858  N   VAL A 116      -1.821 -19.641 -11.635  1.00 53.07           N  
ANISOU  858  N   VAL A 116     6875   6474   6814   -321     78   -109       N  
ATOM    859  CA  VAL A 116      -1.029 -20.686 -10.984  1.00 54.50           C  
ANISOU  859  CA  VAL A 116     7066   6624   7017   -317     75   -101       C  
ATOM    860  C   VAL A 116       0.455 -20.496 -11.287  1.00 54.74           C  
ANISOU  860  C   VAL A 116     7085   6623   7089   -291     88    -94       C  
ATOM    861  O   VAL A 116       0.847 -20.305 -12.441  1.00 47.04           O  
ANISOU  861  O   VAL A 116     6113   5637   6122   -281    111    -99       O  
ATOM    862  CB  VAL A 116      -1.472 -22.136 -11.368  1.00101.13           C  
ANISOU  862  CB  VAL A 116    13004  12517  12904   -336     86   -106       C  
ATOM    863  CG1 VAL A 116      -2.939 -22.383 -11.006  1.00 96.50           C  
ANISOU  863  CG1 VAL A 116    12428  11961  12277   -364     72   -112       C  
ATOM    864  CG2 VAL A 116      -1.208 -22.428 -12.845  1.00103.15           C  
ANISOU  864  CG2 VAL A 116    13277  12756  13160   -332    114   -114       C  
ATOM    865  N   ARG A 117       1.261 -20.512 -10.228  1.00 50.88           N  
ANISOU  865  N   ARG A 117     6583   6120   6628   -280     73    -82       N  
ATOM    866  CA  ARG A 117       2.707 -20.564 -10.340  1.00 50.25           C  
ANISOU  866  CA  ARG A 117     6494   6007   6592   -256     83    -73       C  
ATOM    867  C   ARG A 117       3.110 -21.983 -10.709  1.00 53.61           C  
ANISOU  867  C   ARG A 117     6944   6401   7024   -258     99    -72       C  
ATOM    868  O   ARG A 117       2.889 -22.914  -9.934  1.00 57.28           O  
ANISOU  868  O   ARG A 117     7422   6859   7482   -269     88    -68       O  
ATOM    869  CB  ARG A 117       3.350 -20.175  -9.008  1.00 49.86           C  
ANISOU  869  CB  ARG A 117     6424   5954   6567   -247     58    -59       C  
ATOM    870  CG  ARG A 117       4.854 -20.385  -8.985  1.00 48.05           C  
ANISOU  870  CG  ARG A 117     6183   5689   6383   -224     65    -47       C  
ATOM    871  CD  ARG A 117       5.421 -20.132  -7.601  1.00 54.56           C  
ANISOU  871  CD  ARG A 117     6991   6510   7230   -218     37    -33       C  
ATOM    872  NE  ARG A 117       5.204 -18.761  -7.136  1.00 49.45           N  
ANISOU  872  NE  ARG A 117     6321   5888   6578   -216     20    -32       N  
ATOM    873  CZ  ARG A 117       5.730 -18.262  -6.017  1.00 56.13           C  
ANISOU  873  CZ  ARG A 117     7151   6733   7444   -209     -5    -21       C  
ATOM    874  NH1 ARG A 117       6.508 -19.016  -5.249  1.00 61.69           N  
ANISOU  874  NH1 ARG A 117     7855   7412   8173   -205    -16     -8       N  
ATOM    875  NH2 ARG A 117       5.484 -17.009  -5.662  1.00 59.35           N  
ANISOU  875  NH2 ARG A 117     7542   7164   7846   -208    -19    -21       N  
ATOM    876  N   PRO A 118       3.698 -22.166 -11.897  1.00 53.43           N  
ANISOU  876  N   PRO A 118     6929   6357   7015   -246    128    -75       N  
ATOM    877  CA  PRO A 118       4.110 -23.531 -12.246  1.00 53.11           C  
ANISOU  877  CA  PRO A 118     6914   6284   6981   -246    145    -74       C  
ATOM    878  C   PRO A 118       5.280 -23.973 -11.386  1.00 53.71           C  
ANISOU  878  C   PRO A 118     6980   6332   7097   -230    138    -58       C  
ATOM    879  O   PRO A 118       5.795 -23.170 -10.593  1.00 42.49           O  
ANISOU  879  O   PRO A 118     5530   4915   5697   -219    119    -49       O  
ATOM    880  CB  PRO A 118       4.531 -23.416 -13.717  1.00 55.67           C  
ANISOU  880  CB  PRO A 118     7246   6594   7312   -235    178    -80       C  
ATOM    881  CG  PRO A 118       3.875 -22.111 -14.218  1.00 46.81           C  
ANISOU  881  CG  PRO A 118     6110   5505   6171   -237    176    -89       C  
ATOM    882  CD  PRO A 118       3.932 -21.214 -12.997  1.00 45.20           C  
ANISOU  882  CD  PRO A 118     5876   5320   5978   -233    146    -80       C  
ATOM    883  N   GLU A 119       5.670 -25.240 -11.516  1.00 58.14           N  
ANISOU  883  N   GLU A 119     7563   6863   7666   -230    150    -56       N  
ATOM    884  CA  GLU A 119       6.838 -25.764 -10.813  1.00 63.17           C  
ANISOU  884  CA  GLU A 119     8191   7468   8342   -213    146    -40       C  
ATOM    885  C   GLU A 119       8.105 -25.092 -11.353  1.00 59.49           C  
ANISOU  885  C   GLU A 119     7701   6984   7919   -184    162    -32       C  
ATOM    886  O   GLU A 119       8.177 -24.754 -12.547  1.00 57.46           O  
ANISOU  886  O   GLU A 119     7448   6725   7659   -178    188    -40       O  
ATOM    887  CB  GLU A 119       6.926 -27.291 -10.976  1.00 64.52           C  
ANISOU  887  CB  GLU A 119     8394   7610   8510   -218    160    -40       C  
ATOM    888  N   VAL A 120       9.087 -24.902 -10.470  1.00 49.69           N  
ANISOU  888  N   VAL A 120     6436   5729   6715   -168    147    -16       N  
ATOM    889  CA  VAL A 120      10.379 -24.297 -10.829  1.00 46.10           C  
ANISOU  889  CA  VAL A 120     5956   5256   6305   -141    159     -5       C  
ATOM    890  C   VAL A 120      10.981 -24.803 -12.146  1.00 45.02           C  
ANISOU  890  C   VAL A 120     5833   5092   6183   -127    199     -8       C  
ATOM    891  O   VAL A 120      11.418 -23.999 -12.972  1.00 48.33           O  
ANISOU  891  O   VAL A 120     6237   5510   6615   -113    217    -10       O  
ATOM    892  CB  VAL A 120      11.404 -24.421  -9.687  1.00 47.51           C  
ANISOU  892  CB  VAL A 120     6113   5416   6523   -128    138     14       C  
ATOM    893  CG1 VAL A 120      12.802 -23.851 -10.104  1.00 39.45           C  
ANISOU  893  CG1 VAL A 120     5063   4374   5551   -100    152     27       C  
ATOM    894  CG2 VAL A 120      10.876 -23.708  -8.457  1.00 54.29           C  
ANISOU  894  CG2 VAL A 120     6956   6302   7368   -140    100     17       C  
ATOM    895  N   ASP A 121      10.988 -26.117 -12.345  1.00 39.91           N  
ANISOU  895  N   ASP A 121     5213   4420   5530   -131    213     -9       N  
ATOM    896  CA  ASP A 121      11.579 -26.722 -13.540  1.00 50.65           C  
ANISOU  896  CA  ASP A 121     6591   5750   6904   -117    252    -11       C  
ATOM    897  C   ASP A 121      10.913 -26.160 -14.779  1.00 46.17           C  
ANISOU  897  C   ASP A 121     6036   5200   6308   -124    273    -27       C  
ATOM    898  O   ASP A 121      11.589 -25.739 -15.731  1.00 48.20           O  
ANISOU  898  O   ASP A 121     6285   5443   6585   -107    300    -27       O  
ATOM    899  CB  ASP A 121      11.370 -28.241 -13.542  1.00 76.74           C  
ANISOU  899  CB  ASP A 121     9931   9031  10195   -126    263    -12       C  
ATOM    900  CG  ASP A 121      11.941 -28.922 -12.311  1.00 94.09           C  
ANISOU  900  CG  ASP A 121    12121  11212  12417   -121    241      3       C  
ATOM    901  OD1 ASP A 121      11.846 -28.341 -11.206  1.00 96.59           O  
ANISOU  901  OD1 ASP A 121    12415  11548  12738   -126    208     10       O  
ATOM    902  OD2 ASP A 121      12.465 -30.054 -12.456  1.00 98.46           O  
ANISOU  902  OD2 ASP A 121    12694  11732  12985   -113    258      9       O  
ATOM    903  N   VAL A 122       9.580 -26.202 -14.763  1.00 43.67           N  
ANISOU  903  N   VAL A 122     5737   4910   5944   -151    261    -41       N  
ATOM    904  CA  VAL A 122       8.744 -25.731 -15.862  1.00 45.72           C  
ANISOU  904  CA  VAL A 122     6011   5189   6170   -162    276    -57       C  
ATOM    905  C   VAL A 122       9.060 -24.282 -16.208  1.00 41.07           C  
ANISOU  905  C   VAL A 122     5392   4616   5595   -149    277    -57       C  
ATOM    906  O   VAL A 122       9.230 -23.939 -17.368  1.00 39.76           O  
ANISOU  906  O   VAL A 122     5232   4446   5430   -141    303    -64       O  
ATOM    907  CB  VAL A 122       7.246 -25.793 -15.506  1.00 43.23           C  
ANISOU  907  CB  VAL A 122     5712   4908   5807   -193    255    -69       C  
ATOM    908  CG1 VAL A 122       6.390 -25.369 -16.712  1.00 39.13           C  
ANISOU  908  CG1 VAL A 122     5208   4407   5253   -205    271    -85       C  
ATOM    909  CG2 VAL A 122       6.857 -27.183 -15.028  1.00 48.58           C  
ANISOU  909  CG2 VAL A 122     6418   5572   6469   -209    250    -69       C  
ATOM    910  N   MET A 123       9.108 -23.436 -15.185  1.00 39.46           N  
ANISOU  910  N   MET A 123     5159   4434   5403   -147    248    -49       N  
ATOM    911  CA  MET A 123       9.434 -22.032 -15.370  1.00 51.55           C  
ANISOU  911  CA  MET A 123     6660   5980   6948   -134    245    -48       C  
ATOM    912  C   MET A 123      10.809 -21.835 -16.022  1.00 55.56           C  
ANISOU  912  C   MET A 123     7153   6458   7499   -107    271    -39       C  
ATOM    913  O   MET A 123      10.893 -21.269 -17.122  1.00 53.62           O  
ANISOU  913  O   MET A 123     6909   6214   7252   -100    294    -46       O  
ATOM    914  CB  MET A 123       9.329 -21.287 -14.037  1.00 50.94           C  
ANISOU  914  CB  MET A 123     6556   5925   6876   -137    208    -40       C  
ATOM    915  CG  MET A 123       7.890 -21.151 -13.545  1.00 47.56           C  
ANISOU  915  CG  MET A 123     6137   5532   6402   -163    185    -50       C  
ATOM    916  SD  MET A 123       7.742 -19.982 -12.190  1.00 51.11           S  
ANISOU  916  SD  MET A 123     6556   6010   6855   -164    146    -43       S  
ATOM    917  CE  MET A 123       8.531 -20.841 -10.830  1.00 58.52           C  
ANISOU  917  CE  MET A 123     7488   6923   7822   -160    126    -26       C  
ATOM    918  N   CYS A 124      11.873 -22.319 -15.372  1.00 43.18           N  
ANISOU  918  N   CYS A 124     5571   4863   5971    -91    267    -23       N  
ATOM    919  CA  CYS A 124      13.218 -22.132 -15.911  1.00 39.27           C  
ANISOU  919  CA  CYS A 124     5059   4340   5522    -64    291    -12       C  
ATOM    920  C   CYS A 124      13.322 -22.633 -17.353  1.00 50.23           C  
ANISOU  920  C   CYS A 124     6473   5708   6903    -59    333    -21       C  
ATOM    921  O   CYS A 124      13.990 -22.013 -18.189  1.00 51.93           O  
ANISOU  921  O   CYS A 124     6677   5915   7140    -42    356    -20       O  
ATOM    922  CB  CYS A 124      14.276 -22.766 -15.000  1.00 31.40           C  
ANISOU  922  CB  CYS A 124     4048   3317   4567    -50    281      8       C  
ATOM    923  SG  CYS A 124      14.344 -21.906 -13.394  1.00 48.99           S  
ANISOU  923  SG  CYS A 124     6240   5567   6806    -53    233     20       S  
ATOM    924  N   THR A 125      12.621 -23.721 -17.658  1.00 48.32           N  
ANISOU  924  N   THR A 125     6268   5459   6631    -74    343    -31       N  
ATOM    925  CA  THR A 125      12.632 -24.274 -19.011  1.00 45.33           C  
ANISOU  925  CA  THR A 125     5920   5060   6242    -72    382    -40       C  
ATOM    926  C   THR A 125      11.860 -23.410 -19.997  1.00 52.78           C  
ANISOU  926  C   THR A 125     6872   6029   7154    -81    391    -56       C  
ATOM    927  O   THR A 125      12.262 -23.291 -21.149  1.00 64.07           O  
ANISOU  927  O   THR A 125     8312   7443   8590    -70    424    -60       O  
ATOM    928  CB  THR A 125      12.045 -25.684 -19.055  1.00 54.35           C  
ANISOU  928  CB  THR A 125     7104   6190   7359    -88    388    -46       C  
ATOM    929  OG1 THR A 125      12.803 -26.549 -18.196  1.00 64.83           O  
ANISOU  929  OG1 THR A 125     8425   7491   8716    -77    381    -31       O  
ATOM    930  CG2 THR A 125      12.041 -26.229 -20.503  1.00 40.31           C  
ANISOU  930  CG2 THR A 125     5360   4389   5567    -86    429    -57       C  
ATOM    931  N   ALA A 126      10.739 -22.825 -19.576  1.00 47.67           N  
ANISOU  931  N   ALA A 126     6221   5418   6472   -102    364    -65       N  
ATOM    932  CA  ALA A 126      10.000 -21.944 -20.486  1.00 51.15           C  
ANISOU  932  CA  ALA A 126     6667   5884   6884   -111    371    -78       C  
ATOM    933  C   ALA A 126      10.812 -20.651 -20.709  1.00 49.13           C  
ANISOU  933  C   ALA A 126     6378   5632   6659    -90    375    -72       C  
ATOM    934  O   ALA A 126      11.118 -20.258 -21.853  1.00 38.66           O  
ANISOU  934  O   ALA A 126     5057   4296   5336    -80    403    -77       O  
ATOM    935  CB  ALA A 126       8.594 -21.661 -19.946  1.00 42.02           C  
ANISOU  935  CB  ALA A 126     5515   4767   5684   -137    340    -88       C  
ATOM    936  N   PHE A 127      11.207 -20.036 -19.594  1.00 43.84           N  
ANISOU  936  N   PHE A 127     5674   4972   6012    -83    348    -61       N  
ATOM    937  CA  PHE A 127      12.090 -18.872 -19.590  1.00 40.81           C  
ANISOU  937  CA  PHE A 127     5255   4588   5661    -63    348    -52       C  
ATOM    938  C   PHE A 127      13.303 -19.086 -20.476  1.00 53.50           C  
ANISOU  938  C   PHE A 127     6861   6161   7306    -39    384    -45       C  
ATOM    939  O   PHE A 127      13.585 -18.272 -21.354  1.00 53.01           O  
ANISOU  939  O   PHE A 127     6792   6100   7249    -29    403    -49       O  
ATOM    940  CB  PHE A 127      12.521 -18.559 -18.159  1.00 50.43           C  
ANISOU  940  CB  PHE A 127     6443   5814   6905    -59    314    -37       C  
ATOM    941  CG  PHE A 127      13.501 -17.414 -18.033  1.00 56.60           C  
ANISOU  941  CG  PHE A 127     7187   6593   7723    -39    311    -26       C  
ATOM    942  CD1 PHE A 127      13.102 -16.106 -18.261  1.00 55.43           C  
ANISOU  942  CD1 PHE A 127     7026   6473   7562    -41    304    -32       C  
ATOM    943  CD2 PHE A 127      14.804 -17.645 -17.626  1.00 55.73           C  
ANISOU  943  CD2 PHE A 127     7056   6456   7663    -19    314     -8       C  
ATOM    944  CE1 PHE A 127      13.988 -15.062 -18.122  1.00 61.98           C  
ANISOU  944  CE1 PHE A 127     7823   7302   8425    -25    300    -22       C  
ATOM    945  CE2 PHE A 127      15.698 -16.608 -17.479  1.00 58.27           C  
ANISOU  945  CE2 PHE A 127     7344   6777   8019     -3    310      3       C  
ATOM    946  CZ  PHE A 127      15.291 -15.311 -17.730  1.00 69.01           C  
ANISOU  946  CZ  PHE A 127     8692   8164   9364     -6    303     -4       C  
ATOM    947  N   HIS A 128      14.023 -20.183 -20.258  1.00 53.02           N  
ANISOU  947  N   HIS A 128     6807   6068   7270    -30    395    -35       N  
ATOM    948  CA  HIS A 128      15.186 -20.457 -21.083  1.00 49.37           C  
ANISOU  948  CA  HIS A 128     6344   5570   6843     -6    432    -28       C  
ATOM    949  C   HIS A 128      14.821 -20.657 -22.548  1.00 46.28           C  
ANISOU  949  C   HIS A 128     5986   5171   6427     -9    468    -43       C  
ATOM    950  O   HIS A 128      15.560 -20.233 -23.427  1.00 41.02           O  
ANISOU  950  O   HIS A 128     5314   4490   5783      8    497    -41       O  
ATOM    951  CB  HIS A 128      15.947 -21.693 -20.602  1.00 55.02           C  
ANISOU  951  CB  HIS A 128     7065   6253   7588      4    438    -15       C  
ATOM    952  CG  HIS A 128      16.958 -22.178 -21.591  1.00 56.08           C  
ANISOU  952  CG  HIS A 128     7207   6349   7751     26    482    -10       C  
ATOM    953  ND1 HIS A 128      16.605 -22.845 -22.746  1.00 64.47           N  
ANISOU  953  ND1 HIS A 128     8309   7396   8789     22    515    -23       N  
ATOM    954  CD2 HIS A 128      18.306 -22.057 -21.623  1.00 63.54           C  
ANISOU  954  CD2 HIS A 128     8126   7269   8749     52    498      7       C  
ATOM    955  CE1 HIS A 128      17.694 -23.132 -23.438  1.00 66.39           C  
ANISOU  955  CE1 HIS A 128     8551   7605   9068     45    552    -14       C  
ATOM    956  NE2 HIS A 128      18.741 -22.662 -22.778  1.00 70.32           N  
ANISOU  956  NE2 HIS A 128     9009   8097   9613     65    542      4       N  
ATOM    957  N   ASP A 129      13.716 -21.355 -22.810  1.00 45.52           N  
ANISOU  957  N   ASP A 129     5926   5083   6286    -32    468    -57       N  
ATOM    958  CA  ASP A 129      13.350 -21.699 -24.188  1.00 43.20           C  
ANISOU  958  CA  ASP A 129     5669   4778   5966    -37    501    -71       C  
ATOM    959  C   ASP A 129      12.811 -20.504 -24.985  1.00 51.01           C  
ANISOU  959  C   ASP A 129     6655   5793   6933    -42    504    -83       C  
ATOM    960  O   ASP A 129      12.934 -20.448 -26.202  1.00 53.85           O  
ANISOU  960  O   ASP A 129     7034   6140   7286    -37    536    -90       O  
ATOM    961  CB  ASP A 129      12.332 -22.845 -24.211  1.00 61.22           C  
ANISOU  961  CB  ASP A 129     7992   7062   8208    -61    498    -82       C  
ATOM    962  CG  ASP A 129      12.954 -24.215 -23.868  1.00 71.48           C  
ANISOU  962  CG  ASP A 129     9306   8325   9527    -53    509    -72       C  
ATOM    963  OD1 ASP A 129      14.176 -24.292 -23.559  1.00 55.87           O  
ANISOU  963  OD1 ASP A 129     7306   6323   7597    -29    519    -57       O  
ATOM    964  OD2 ASP A 129      12.202 -25.219 -23.907  1.00 82.93           O  
ANISOU  964  OD2 ASP A 129    10792   9772  10946    -72    509    -80       O  
ATOM    965  N   ASN A 130      12.202 -19.549 -24.303  1.00 51.58           N  
ANISOU  965  N   ASN A 130     6705   5902   6993    -52    471    -84       N  
ATOM    966  CA  ASN A 130      11.616 -18.420 -25.011  1.00 66.36           C  
ANISOU  966  CA  ASN A 130     8574   7799   8841    -57    472    -95       C  
ATOM    967  C   ASN A 130      11.303 -17.304 -24.040  1.00 61.68           C  
ANISOU  967  C   ASN A 130     7946   7241   8249    -61    436    -91       C  
ATOM    968  O   ASN A 130      10.154 -17.040 -23.692  1.00 60.73           O  
ANISOU  968  O   ASN A 130     7831   7152   8093    -81    411   -100       O  
ATOM    969  CB  ASN A 130      10.383 -18.835 -25.818  1.00 81.89           C  
ANISOU  969  CB  ASN A 130    10579   9778  10756    -81    478   -112       C  
ATOM    970  CG  ASN A 130      10.162 -17.950 -27.039  1.00 90.89           C  
ANISOU  970  CG  ASN A 130    11726  10926  11880    -80    497   -123       C  
ATOM    971  OD1 ASN A 130      10.274 -16.723 -26.964  1.00 85.53           O  
ANISOU  971  OD1 ASN A 130    11020  10267  11210    -72    487   -121       O  
ATOM    972  ND2 ASN A 130       9.849 -18.574 -28.173  1.00 95.70           N  
ANISOU  972  ND2 ASN A 130    12375  11522  12466    -87    524   -134       N  
ATOM    973  N   GLU A 131      12.375 -16.664 -23.607  1.00 53.96           N  
ANISOU  973  N   GLU A 131     6934   6254   7313    -40    433    -78       N  
ATOM    974  CA  GLU A 131      12.335 -15.638 -22.597  1.00 53.49           C  
ANISOU  974  CA  GLU A 131     6841   6220   7262    -40    400    -71       C  
ATOM    975  C   GLU A 131      11.179 -14.648 -22.797  1.00 56.37           C  
ANISOU  975  C   GLU A 131     7207   6623   7587    -55    385    -84       C  
ATOM    976  O   GLU A 131      10.338 -14.457 -21.919  1.00 48.58           O  
ANISOU  976  O   GLU A 131     6216   5664   6579    -70    354    -86       O  
ATOM    977  CB  GLU A 131      13.667 -14.903 -22.645  1.00 51.06           C  
ANISOU  977  CB  GLU A 131     6501   5896   7002    -15    410    -58       C  
ATOM    978  CG  GLU A 131      14.075 -14.288 -21.350  1.00 65.23           C  
ANISOU  978  CG  GLU A 131     8261   7702   8822    -10    377    -45       C  
ATOM    979  CD  GLU A 131      15.574 -14.306 -21.196  1.00 83.14           C  
ANISOU  979  CD  GLU A 131    10504   9941  11145     14    388    -27       C  
ATOM    980  OE1 GLU A 131      16.200 -15.269 -21.695  1.00 90.94           O  
ANISOU  980  OE1 GLU A 131    11505  10897  12151     24    416    -23       O  
ATOM    981  OE2 GLU A 131      16.123 -13.368 -20.583  1.00 84.66           O  
ANISOU  981  OE2 GLU A 131    10664  10141  11362     22    370    -16       O  
ATOM    982  N   GLU A 132      11.137 -14.023 -23.961  1.00 53.17           N  
ANISOU  982  N   GLU A 132     6809   6220   7174    -51    407    -93       N  
ATOM    983  CA  GLU A 132      10.215 -12.916 -24.165  1.00 56.60           C  
ANISOU  983  CA  GLU A 132     7239   6690   7577    -61    394   -103       C  
ATOM    984  C   GLU A 132       8.748 -13.290 -23.967  1.00 53.83           C  
ANISOU  984  C   GLU A 132     6909   6365   7178    -87    375   -114       C  
ATOM    985  O   GLU A 132       8.050 -12.670 -23.157  1.00 50.29           O  
ANISOU  985  O   GLU A 132     6446   5947   6714    -97    345   -114       O  
ATOM    986  CB  GLU A 132      10.427 -12.288 -25.536  1.00 64.12           C  
ANISOU  986  CB  GLU A 132     8200   7637   8527    -52    423   -110       C  
ATOM    987  CG  GLU A 132      10.876 -10.846 -25.457  1.00 76.90           C  
ANISOU  987  CG  GLU A 132     9786   9267  10163    -39    416   -106       C  
ATOM    988  CD  GLU A 132      10.218  -9.984 -26.510  1.00 79.02           C  
ANISOU  988  CD  GLU A 132    10066   9554  10402    -44    427   -119       C  
ATOM    989  OE1 GLU A 132      10.951  -9.311 -27.264  1.00 82.72           O  
ANISOU  989  OE1 GLU A 132    10527  10012  10891    -29    448   -117       O  
ATOM    990  OE2 GLU A 132       8.969  -9.990 -26.584  1.00 76.97           O  
ANISOU  990  OE2 GLU A 132     9823   9321  10101    -64    413   -129       O  
ATOM    991  N   THR A 133       8.284 -14.292 -24.710  1.00 49.01           N  
ANISOU  991  N   THR A 133     6334   5744   6545    -99    393   -123       N  
ATOM    992  CA  THR A 133       6.902 -14.728 -24.604  1.00 53.12           C  
ANISOU  992  CA  THR A 133     6876   6289   7020   -125    377   -133       C  
ATOM    993  C   THR A 133       6.630 -15.256 -23.212  1.00 48.14           C  
ANISOU  993  C   THR A 133     6236   5666   6390   -134    347   -126       C  
ATOM    994  O   THR A 133       5.519 -15.153 -22.699  1.00 48.05           O  
ANISOU  994  O   THR A 133     6226   5685   6348   -153    323   -131       O  
ATOM    995  CB  THR A 133       6.577 -15.855 -25.595  1.00 62.41           C  
ANISOU  995  CB  THR A 133     8093   7445   8174   -136    401   -142       C  
ATOM    996  OG1 THR A 133       7.289 -17.035 -25.215  1.00 63.71           O  
ANISOU  996  OG1 THR A 133     8266   7578   8361   -130    410   -134       O  
ATOM    997  CG2 THR A 133       6.971 -15.454 -27.008  1.00 61.57           C  
ANISOU  997  CG2 THR A 133     8000   7325   8069   -126    434   -148       C  
ATOM    998  N   PHE A 134       7.636 -15.843 -22.589  1.00 43.23           N  
ANISOU  998  N   PHE A 134     5604   5017   5803   -121    349   -114       N  
ATOM    999  CA  PHE A 134       7.385 -16.371 -21.271  1.00 41.98           C  
ANISOU  999  CA  PHE A 134     5440   4866   5646   -130    321   -107       C  
ATOM   1000  C   PHE A 134       7.084 -15.211 -20.317  1.00 43.19           C  
ANISOU 1000  C   PHE A 134     5562   5050   5798   -131    290   -104       C  
ATOM   1001  O   PHE A 134       6.114 -15.264 -19.566  1.00 40.18           O  
ANISOU 1001  O   PHE A 134     5183   4694   5390   -148    265   -106       O  
ATOM   1002  CB  PHE A 134       8.533 -17.258 -20.771  1.00 41.74           C  
ANISOU 1002  CB  PHE A 134     5405   4800   5654   -116    328    -94       C  
ATOM   1003  CG  PHE A 134       8.472 -17.535 -19.304  1.00 42.16           C  
ANISOU 1003  CG  PHE A 134     5445   4860   5714   -121    296    -85       C  
ATOM   1004  CD1 PHE A 134       7.612 -18.502 -18.804  1.00 42.77           C  
ANISOU 1004  CD1 PHE A 134     5544   4944   5764   -142    283    -89       C  
ATOM   1005  CD2 PHE A 134       9.236 -16.798 -18.416  1.00 37.07           C  
ANISOU 1005  CD2 PHE A 134     4766   4216   5102   -107    278    -72       C  
ATOM   1006  CE1 PHE A 134       7.536 -18.748 -17.442  1.00 43.42           C  
ANISOU 1006  CE1 PHE A 134     5615   5032   5851   -147    254    -80       C  
ATOM   1007  CE2 PHE A 134       9.164 -17.044 -17.054  1.00 46.10           C  
ANISOU 1007  CE2 PHE A 134     5900   5366   6250   -113    248    -63       C  
ATOM   1008  CZ  PHE A 134       8.320 -18.022 -16.568  1.00 42.36           C  
ANISOU 1008  CZ  PHE A 134     5448   4898   5749   -133    236    -68       C  
ATOM   1009  N   LEU A 135       7.897 -14.158 -20.356  1.00 39.24           N  
ANISOU 1009  N   LEU A 135     5036   4548   5326   -112    292    -97       N  
ATOM   1010  CA  LEU A 135       7.680 -13.028 -19.444  1.00 47.85           C  
ANISOU 1010  CA  LEU A 135     6099   5666   6417   -111    263    -93       C  
ATOM   1011  C   LEU A 135       6.472 -12.154 -19.862  1.00 43.60           C  
ANISOU 1011  C   LEU A 135     5565   5164   5839   -124    256   -105       C  
ATOM   1012  O   LEU A 135       5.716 -11.714 -19.011  1.00 51.48           O  
ANISOU 1012  O   LEU A 135     6553   6188   6818   -135    230   -106       O  
ATOM   1013  CB  LEU A 135       8.941 -12.171 -19.277  1.00 49.64           C  
ANISOU 1013  CB  LEU A 135     6296   5879   6686    -89    265    -81       C  
ATOM   1014  CG  LEU A 135      10.316 -12.768 -18.925  1.00 40.02           C  
ANISOU 1014  CG  LEU A 135     5065   4625   5514    -71    272    -66       C  
ATOM   1015  CD1 LEU A 135      11.386 -11.748 -19.256  1.00 32.68           C  
ANISOU 1015  CD1 LEU A 135     4110   3686   4620    -51    282    -58       C  
ATOM   1016  CD2 LEU A 135      10.447 -13.158 -17.474  1.00 36.38           C  
ANISOU 1016  CD2 LEU A 135     4594   4165   5066    -75    242    -55       C  
ATOM   1017  N   LYS A 136       6.281 -11.934 -21.162  1.00 32.30           N  
ANISOU 1017  N   LYS A 136     4148   3732   4394   -124    280   -115       N  
ATOM   1018  CA  LYS A 136       5.199 -11.070 -21.640  1.00 40.85           C  
ANISOU 1018  CA  LYS A 136     5233   4847   5442   -134    275   -126       C  
ATOM   1019  C   LYS A 136       3.840 -11.777 -21.523  1.00 53.04           C  
ANISOU 1019  C   LYS A 136     6798   6410   6943   -159    263   -134       C  
ATOM   1020  O   LYS A 136       2.815 -11.113 -21.378  1.00 49.87           O  
ANISOU 1020  O   LYS A 136     6393   6043   6514   -170    247   -140       O  
ATOM   1021  CB  LYS A 136       5.408 -10.598 -23.097  1.00 32.03           C  
ANISOU 1021  CB  LYS A 136     4126   3723   4322   -126    303   -134       C  
ATOM   1022  CG  LYS A 136       6.697  -9.791 -23.375  1.00 35.72           C  
ANISOU 1022  CG  LYS A 136     4571   4171   4828   -102    318   -126       C  
ATOM   1023  CD  LYS A 136       6.414  -8.321 -23.547  1.00 48.64           C  
ANISOU 1023  CD  LYS A 136     6191   5834   6457    -97    310   -129       C  
ATOM   1024  CE  LYS A 136       7.625  -7.576 -24.064  1.00 48.49           C  
ANISOU 1024  CE  LYS A 136     6155   5795   6473    -75    328   -123       C  
ATOM   1025  NZ  LYS A 136       7.850  -7.808 -25.518  1.00 47.41           N  
ANISOU 1025  NZ  LYS A 136     6040   5641   6333    -71    363   -131       N  
ATOM   1026  N   LYS A 137       3.829 -13.111 -21.590  1.00 51.01           N  
ANISOU 1026  N   LYS A 137     6565   6135   6683   -168    271   -135       N  
ATOM   1027  CA  LYS A 137       2.589 -13.856 -21.341  1.00 50.18           C  
ANISOU 1027  CA  LYS A 137     6479   6047   6540   -194    258   -142       C  
ATOM   1028  C   LYS A 137       2.136 -13.527 -19.943  1.00 43.41           C  
ANISOU 1028  C   LYS A 137     5602   5213   5679   -200    226   -136       C  
ATOM   1029  O   LYS A 137       0.984 -13.173 -19.726  1.00 49.12           O  
ANISOU 1029  O   LYS A 137     6324   5968   6370   -215    210   -141       O  
ATOM   1030  CB  LYS A 137       2.756 -15.374 -21.499  1.00 48.47           C  
ANISOU 1030  CB  LYS A 137     6291   5804   6324   -202    271   -142       C  
ATOM   1031  N   TYR A 138       3.059 -13.597 -18.994  1.00 41.71           N  
ANISOU 1031  N   TYR A 138     5369   4982   5497   -187    217   -124       N  
ATOM   1032  CA  TYR A 138       2.686 -13.343 -17.611  1.00 43.79           C  
ANISOU 1032  CA  TYR A 138     5617   5264   5757   -193    186   -118       C  
ATOM   1033  C   TYR A 138       2.460 -11.876 -17.337  1.00 46.14           C  
ANISOU 1033  C   TYR A 138     5890   5589   6052   -186    173   -118       C  
ATOM   1034  O   TYR A 138       1.773 -11.536 -16.390  1.00 50.89           O  
ANISOU 1034  O   TYR A 138     6484   6215   6639   -195    149   -116       O  
ATOM   1035  CB  TYR A 138       3.691 -13.938 -16.624  1.00 45.26           C  
ANISOU 1035  CB  TYR A 138     5794   5425   5978   -183    178   -105       C  
ATOM   1036  CG  TYR A 138       3.494 -15.420 -16.405  1.00 52.57           C  
ANISOU 1036  CG  TYR A 138     6743   6335   6895   -196    180   -105       C  
ATOM   1037  CD1 TYR A 138       2.414 -15.893 -15.673  1.00 60.81           C  
ANISOU 1037  CD1 TYR A 138     7796   7398   7909   -218    160   -108       C  
ATOM   1038  CD2 TYR A 138       4.390 -16.348 -16.933  1.00 66.15           C  
ANISOU 1038  CD2 TYR A 138     8477   8019   8639   -187    202   -102       C  
ATOM   1039  CE1 TYR A 138       2.230 -17.255 -15.467  1.00 67.50           C  
ANISOU 1039  CE1 TYR A 138     8667   8231   8749   -231    162   -108       C  
ATOM   1040  CE2 TYR A 138       4.219 -17.707 -16.728  1.00 65.98           C  
ANISOU 1040  CE2 TYR A 138     8478   7981   8609   -199    204   -102       C  
ATOM   1041  CZ  TYR A 138       3.135 -18.153 -15.998  1.00 68.85           C  
ANISOU 1041  CZ  TYR A 138     8852   8366   8942   -221    184   -105       C  
ATOM   1042  OH  TYR A 138       2.951 -19.501 -15.801  1.00 64.94           O  
ANISOU 1042  OH  TYR A 138     8381   7855   8439   -234    185   -105       O  
ATOM   1043  N   LEU A 139       3.027 -11.007 -18.168  1.00 51.94           N  
ANISOU 1043  N   LEU A 139     6616   6319   6800   -170    188   -119       N  
ATOM   1044  CA  LEU A 139       2.776  -9.578 -18.020  1.00 45.57           C  
ANISOU 1044  CA  LEU A 139     5788   5537   5988   -164    177   -119       C  
ATOM   1045  C   LEU A 139       1.335  -9.335 -18.456  1.00 34.30           C  
ANISOU 1045  C   LEU A 139     4372   4142   4518   -182    173   -130       C  
ATOM   1046  O   LEU A 139       0.567  -8.628 -17.798  1.00 47.66           O  
ANISOU 1046  O   LEU A 139     6054   5864   6193   -187    153   -130       O  
ATOM   1047  CB  LEU A 139       3.764  -8.771 -18.863  1.00 37.70           C  
ANISOU 1047  CB  LEU A 139     4781   4526   5018   -144    196   -118       C  
ATOM   1048  CG  LEU A 139       3.686  -7.249 -18.785  1.00 45.60           C  
ANISOU 1048  CG  LEU A 139     5760   5547   6017   -135    187   -118       C  
ATOM   1049  CD1 LEU A 139       3.815  -6.718 -17.348  1.00 38.86           C  
ANISOU 1049  CD1 LEU A 139     4886   4704   5174   -133    159   -108       C  
ATOM   1050  CD2 LEU A 139       4.766  -6.652 -19.691  1.00 44.05           C  
ANISOU 1050  CD2 LEU A 139     5556   5332   5849   -116    210   -116       C  
ATOM   1051  N   TYR A 140       0.977  -9.962 -19.564  1.00 34.23           N  
ANISOU 1051  N   TYR A 140     4387   4128   4493   -190    193   -139       N  
ATOM   1052  CA  TYR A 140      -0.388  -9.985 -20.042  1.00 31.82           C  
ANISOU 1052  CA  TYR A 140     4095   3850   4146   -209    190   -149       C  
ATOM   1053  C   TYR A 140      -1.335 -10.555 -18.988  1.00 38.92           C  
ANISOU 1053  C   TYR A 140     4996   4768   5023   -228    167   -147       C  
ATOM   1054  O   TYR A 140      -2.340  -9.921 -18.652  1.00 42.58           O  
ANISOU 1054  O   TYR A 140     5451   5264   5462   -237    151   -149       O  
ATOM   1055  CB  TYR A 140      -0.444 -10.798 -21.319  1.00 36.79           C  
ANISOU 1055  CB  TYR A 140     4752   4463   4764   -216    214   -156       C  
ATOM   1056  CG  TYR A 140      -1.797 -11.350 -21.655  1.00 47.08           C  
ANISOU 1056  CG  TYR A 140     6075   5787   6026   -242    209   -164       C  
ATOM   1057  CD1 TYR A 140      -2.169 -12.604 -21.211  1.00 51.80           C  
ANISOU 1057  CD1 TYR A 140     6690   6378   6613   -259    203   -164       C  
ATOM   1058  CD2 TYR A 140      -2.695 -10.636 -22.447  1.00 53.99           C  
ANISOU 1058  CD2 TYR A 140     6953   6688   6873   -249    210   -172       C  
ATOM   1059  CE1 TYR A 140      -3.389 -13.138 -21.531  1.00 62.41           C  
ANISOU 1059  CE1 TYR A 140     8052   7741   7920   -283    198   -170       C  
ATOM   1060  CE2 TYR A 140      -3.937 -11.163 -22.773  1.00 56.21           C  
ANISOU 1060  CE2 TYR A 140     7252   6989   7118   -273    204   -178       C  
ATOM   1061  CZ  TYR A 140      -4.277 -12.422 -22.307  1.00 62.89           C  
ANISOU 1061  CZ  TYR A 140     8114   7828   7954   -290    198   -177       C  
ATOM   1062  OH  TYR A 140      -5.496 -12.994 -22.605  1.00 60.47           O  
ANISOU 1062  OH  TYR A 140     7825   7540   7612   -316    192   -182       O  
ATOM   1063  N   GLU A 141      -1.011 -11.727 -18.440  1.00 38.95           N  
ANISOU 1063  N   GLU A 141     5011   4752   5037   -234    165   -143       N  
ATOM   1064  CA  GLU A 141      -1.892 -12.359 -17.454  1.00 43.15           C  
ANISOU 1064  CA  GLU A 141     5548   5300   5549   -253    145   -141       C  
ATOM   1065  C   GLU A 141      -2.127 -11.461 -16.245  1.00 46.40           C  
ANISOU 1065  C   GLU A 141     5935   5733   5961   -249    120   -135       C  
ATOM   1066  O   GLU A 141      -3.228 -11.404 -15.695  1.00 45.84           O  
ANISOU 1066  O   GLU A 141     5864   5690   5864   -264    105   -137       O  
ATOM   1067  CB  GLU A 141      -1.348 -13.719 -16.997  1.00 32.73           C  
ANISOU 1067  CB  GLU A 141     4242   3951   4243   -257    147   -137       C  
ATOM   1068  CG  GLU A 141      -1.290 -14.781 -18.102  1.00 43.71           C  
ANISOU 1068  CG  GLU A 141     5662   5320   5626   -265    170   -143       C  
ATOM   1069  CD  GLU A 141      -2.670 -15.207 -18.596  1.00 47.80           C  
ANISOU 1069  CD  GLU A 141     6199   5860   6102   -290    168   -152       C  
ATOM   1070  OE1 GLU A 141      -3.692 -14.819 -17.974  1.00 40.45           O  
ANISOU 1070  OE1 GLU A 141     5259   4962   5148   -303    148   -153       O  
ATOM   1071  OE2 GLU A 141      -2.723 -15.938 -19.607  1.00 52.59           O  
ANISOU 1071  OE2 GLU A 141     6831   6452   6698   -298    186   -159       O  
ATOM   1072  N   ILE A 142      -1.080 -10.761 -15.827  1.00 45.35           N  
ANISOU 1072  N   ILE A 142     5783   5587   5859   -229    118   -128       N  
ATOM   1073  CA  ILE A 142      -1.177  -9.910 -14.650  1.00 41.86           C  
ANISOU 1073  CA  ILE A 142     5321   5163   5422   -225     95   -121       C  
ATOM   1074  C   ILE A 142      -1.911  -8.620 -15.010  1.00 37.07           C  
ANISOU 1074  C   ILE A 142     4704   4588   4795   -222     93   -127       C  
ATOM   1075  O   ILE A 142      -2.860  -8.244 -14.358  1.00 36.40           O  
ANISOU 1075  O   ILE A 142     4613   4529   4687   -232     76   -127       O  
ATOM   1076  CB  ILE A 142       0.208  -9.574 -14.136  1.00 47.16           C  
ANISOU 1076  CB  ILE A 142     5976   5809   6132   -205     92   -111       C  
ATOM   1077  CG1 ILE A 142       0.927 -10.856 -13.711  1.00 64.77           C  
ANISOU 1077  CG1 ILE A 142     8217   8009   8384   -206     93   -105       C  
ATOM   1078  CG2 ILE A 142       0.117  -8.624 -12.973  1.00 32.37           C  
ANISOU 1078  CG2 ILE A 142     4085   3953   4261   -201     69   -105       C  
ATOM   1079  CD1 ILE A 142       0.604 -11.283 -12.303  1.00 68.26           C  
ANISOU 1079  CD1 ILE A 142     8658   8457   8821   -216     69    -99       C  
ATOM   1080  N   ALA A 143      -1.455  -7.960 -16.067  1.00 41.80           N  
ANISOU 1080  N   ALA A 143     5299   5180   5402   -210    110   -130       N  
ATOM   1081  CA  ALA A 143      -2.107  -6.763 -16.606  1.00 42.09           C  
ANISOU 1081  CA  ALA A 143     5328   5244   5421   -207    110   -136       C  
ATOM   1082  C   ALA A 143      -3.641  -6.906 -16.750  1.00 45.31           C  
ANISOU 1082  C   ALA A 143     5744   5684   5787   -227    104   -142       C  
ATOM   1083  O   ALA A 143      -4.395  -6.100 -16.216  1.00 43.51           O  
ANISOU 1083  O   ALA A 143     5504   5484   5543   -228     90   -142       O  
ATOM   1084  CB  ALA A 143      -1.462  -6.383 -17.974  1.00 35.18           C  
ANISOU 1084  CB  ALA A 143     4456   4355   4558   -194    134   -140       C  
ATOM   1085  N   ARG A 144      -4.086  -7.933 -17.475  1.00 44.58           N  
ANISOU 1085  N   ARG A 144     5673   5587   5679   -242    115   -148       N  
ATOM   1086  CA  ARG A 144      -5.500  -8.122 -17.781  1.00 49.13           C  
ANISOU 1086  CA  ARG A 144     6257   6191   6217   -262    110   -154       C  
ATOM   1087  C   ARG A 144      -6.333  -8.305 -16.525  1.00 46.16           C  
ANISOU 1087  C   ARG A 144     5876   5837   5827   -275     88   -150       C  
ATOM   1088  O   ARG A 144      -7.531  -8.041 -16.540  1.00 49.74           O  
ANISOU 1088  O   ARG A 144     6327   6321   6251   -287     81   -152       O  
ATOM   1089  CB  ARG A 144      -5.711  -9.339 -18.694  1.00 52.21           C  
ANISOU 1089  CB  ARG A 144     6674   6568   6596   -278    124   -160       C  
ATOM   1090  CG  ARG A 144      -5.499 -10.681 -17.974  1.00 52.67           C  
ANISOU 1090  CG  ARG A 144     6745   6607   6660   -288    120   -156       C  
ATOM   1091  CD  ARG A 144      -5.113 -11.810 -18.933  1.00 56.41           C  
ANISOU 1091  CD  ARG A 144     7245   7053   7135   -295    140   -161       C  
ATOM   1092  NE  ARG A 144      -6.178 -12.110 -19.881  1.00 64.34           N  
ANISOU 1092  NE  ARG A 144     8267   8074   8106   -314    145   -169       N  
ATOM   1093  CZ  ARG A 144      -6.775 -13.296 -20.005  1.00 57.27           C  
ANISOU 1093  CZ  ARG A 144     7394   7174   7191   -336    145   -172       C  
ATOM   1094  NH1 ARG A 144      -6.404 -14.331 -19.257  1.00 46.75           N  
ANISOU 1094  NH1 ARG A 144     6070   5823   5869   -341    141   -168       N  
ATOM   1095  NH2 ARG A 144      -7.743 -13.448 -20.897  1.00 48.50           N  
ANISOU 1095  NH2 ARG A 144     6298   6080   6049   -354    148   -178       N  
ATOM   1096  N   ARG A 145      -5.707  -8.771 -15.449  1.00 44.40           N  
ANISOU 1096  N   ARG A 145     5650   5598   5624   -272     79   -143       N  
ATOM   1097  CA  ARG A 145      -6.431  -9.005 -14.198  1.00 41.57           C  
ANISOU 1097  CA  ARG A 145     5287   5256   5251   -284     59   -138       C  
ATOM   1098  C   ARG A 145      -6.400  -7.783 -13.282  1.00 45.47           C  
ANISOU 1098  C   ARG A 145     5760   5766   5750   -271     44   -133       C  
ATOM   1099  O   ARG A 145      -6.993  -7.819 -12.202  1.00 48.45           O  
ANISOU 1099  O   ARG A 145     6134   6158   6116   -279     28   -129       O  
ATOM   1100  CB  ARG A 145      -5.855 -10.204 -13.442  1.00 40.28           C  
ANISOU 1100  CB  ARG A 145     5134   5067   5102   -289     54   -133       C  
ATOM   1101  CG  ARG A 145      -6.053 -11.553 -14.117  1.00 44.96           C  
ANISOU 1101  CG  ARG A 145     5751   5646   5685   -305     66   -138       C  
ATOM   1102  CD  ARG A 145      -5.351 -12.649 -13.322  1.00 43.67           C  
ANISOU 1102  CD  ARG A 145     5597   5455   5540   -307     61   -132       C  
ATOM   1103  NE  ARG A 145      -5.736 -13.979 -13.772  1.00 49.20           N  
ANISOU 1103  NE  ARG A 145     6322   6146   6226   -326     69   -136       N  
ATOM   1104  CZ  ARG A 145      -5.416 -14.499 -14.954  1.00 46.49           C  
ANISOU 1104  CZ  ARG A 145     5995   5784   5885   -326     89   -142       C  
ATOM   1105  NH1 ARG A 145      -4.698 -13.808 -15.823  1.00 43.50           N  
ANISOU 1105  NH1 ARG A 145     5611   5395   5523   -309    105   -144       N  
ATOM   1106  NH2 ARG A 145      -5.815 -15.721 -15.266  1.00 45.12           N  
ANISOU 1106  NH2 ARG A 145     5845   5601   5695   -345     95   -145       N  
ATOM   1107  N   HIS A 146      -5.686  -6.728 -13.693  1.00 42.55           N  
ANISOU 1107  N   HIS A 146     5379   5391   5398   -251     51   -133       N  
ATOM   1108  CA  HIS A 146      -5.676  -5.440 -12.968  1.00 46.27           C  
ANISOU 1108  CA  HIS A 146     5831   5878   5872   -239     38   -128       C  
ATOM   1109  C   HIS A 146      -5.639  -4.241 -13.926  1.00 50.38           C  
ANISOU 1109  C   HIS A 146     6342   6407   6391   -225     49   -133       C  
ATOM   1110  O   HIS A 146      -4.606  -3.605 -14.095  1.00 39.55           O  
ANISOU 1110  O   HIS A 146     4962   5019   5044   -208     54   -130       O  
ATOM   1111  CB  HIS A 146      -4.477  -5.352 -12.036  1.00 46.70           C  
ANISOU 1111  CB  HIS A 146     5879   5908   5959   -226     29   -120       C  
ATOM   1112  CG  HIS A 146      -4.386  -6.487 -11.078  1.00 50.75           C  
ANISOU 1112  CG  HIS A 146     6400   6408   6476   -237     18   -115       C  
ATOM   1113  ND1 HIS A 146      -3.877  -7.717 -11.434  1.00 55.92           N  
ANISOU 1113  ND1 HIS A 146     7068   7037   7141   -243     28   -115       N  
ATOM   1114  CD2 HIS A 146      -4.740  -6.586  -9.776  1.00 51.76           C  
ANISOU 1114  CD2 HIS A 146     6527   6545   6597   -244      0   -109       C  
ATOM   1115  CE1 HIS A 146      -3.933  -8.529 -10.393  1.00 58.24           C  
ANISOU 1115  CE1 HIS A 146     7368   7324   7435   -253     14   -110       C  
ATOM   1116  NE2 HIS A 146      -4.446  -7.865  -9.372  1.00 48.74           N  
ANISOU 1116  NE2 HIS A 146     6156   6142   6222   -254     -3   -106       N  
ATOM   1117  N   PRO A 147      -6.772  -3.932 -14.557  1.00 55.38           N  
ANISOU 1117  N   PRO A 147     6978   7069   6996   -234     52   -138       N  
ATOM   1118  CA  PRO A 147      -6.741  -2.889 -15.590  1.00 56.76           C  
ANISOU 1118  CA  PRO A 147     7147   7251   7168   -222     63   -143       C  
ATOM   1119  C   PRO A 147      -6.408  -1.475 -15.065  1.00 50.30           C  
ANISOU 1119  C   PRO A 147     6311   6441   6360   -204     56   -139       C  
ATOM   1120  O   PRO A 147      -6.227  -0.585 -15.883  1.00 45.40           O  
ANISOU 1120  O   PRO A 147     5685   5823   5740   -192     65   -142       O  
ATOM   1121  CB  PRO A 147      -8.156  -2.937 -16.176  1.00 57.93           C  
ANISOU 1121  CB  PRO A 147     7300   7430   7281   -237     64   -148       C  
ATOM   1122  CG  PRO A 147      -9.009  -3.533 -15.067  1.00 55.89           C  
ANISOU 1122  CG  PRO A 147     7042   7188   7007   -253     48   -144       C  
ATOM   1123  CD  PRO A 147      -8.116  -4.515 -14.369  1.00 48.06           C  
ANISOU 1123  CD  PRO A 147     6057   6166   6037   -255     45   -140       C  
ATOM   1124  N   TYR A 148      -6.314  -1.284 -13.752  1.00 48.28           N  
ANISOU 1124  N   TYR A 148     6048   6187   6110   -202     39   -132       N  
ATOM   1125  CA  TYR A 148      -5.976   0.025 -13.165  1.00 49.57           C  
ANISOU 1125  CA  TYR A 148     6197   6355   6281   -186     31   -128       C  
ATOM   1126  C   TYR A 148      -4.581   0.084 -12.485  1.00 50.18           C  
ANISOU 1126  C   TYR A 148     6269   6403   6393   -174     25   -121       C  
ATOM   1127  O   TYR A 148      -4.219   1.082 -11.839  1.00 43.32           O  
ANISOU 1127  O   TYR A 148     5391   5537   5533   -162     16   -116       O  
ATOM   1128  CB  TYR A 148      -7.072   0.489 -12.184  1.00 45.96           C  
ANISOU 1128  CB  TYR A 148     5735   5928   5800   -191     16   -125       C  
ATOM   1129  CG  TYR A 148      -8.403   0.823 -12.842  1.00 62.45           C  
ANISOU 1129  CG  TYR A 148     7822   8048   7856   -198     21   -131       C  
ATOM   1130  CD1 TYR A 148      -9.426  -0.127 -12.924  1.00 67.34           C  
ANISOU 1130  CD1 TYR A 148     8450   8682   8453   -218     20   -133       C  
ATOM   1131  CD2 TYR A 148      -8.637   2.084 -13.388  1.00 67.05           C  
ANISOU 1131  CD2 TYR A 148     8397   8647   8432   -185     26   -133       C  
ATOM   1132  CE1 TYR A 148     -10.637   0.171 -13.532  1.00 69.72           C  
ANISOU 1132  CE1 TYR A 148     8749   9013   8727   -225     24   -136       C  
ATOM   1133  CE2 TYR A 148      -9.850   2.393 -13.998  1.00 74.57           C  
ANISOU 1133  CE2 TYR A 148     9347   9629   9357   -191     29   -136       C  
ATOM   1134  CZ  TYR A 148     -10.845   1.433 -14.066  1.00 76.98           C  
ANISOU 1134  CZ  TYR A 148     9659   9948   9641   -211     28   -138       C  
ATOM   1135  OH  TYR A 148     -12.049   1.732 -14.667  1.00 78.24           O  
ANISOU 1135  OH  TYR A 148     9816  10138   9774   -217     30   -140       O  
ATOM   1136  N   PHE A 149      -3.803  -0.984 -12.627  1.00 48.53           N  
ANISOU 1136  N   PHE A 149     6068   6168   6205   -177     31   -119       N  
ATOM   1137  CA  PHE A 149      -2.453  -1.011 -12.067  1.00 52.62           C  
ANISOU 1137  CA  PHE A 149     6579   6657   6757   -166     26   -111       C  
ATOM   1138  C   PHE A 149      -1.562  -0.169 -12.971  1.00 51.87           C  
ANISOU 1138  C   PHE A 149     6477   6550   6683   -149     39   -112       C  
ATOM   1139  O   PHE A 149      -1.486  -0.419 -14.175  1.00 43.13           O  
ANISOU 1139  O   PHE A 149     5375   5437   5575   -148     58   -118       O  
ATOM   1140  CB  PHE A 149      -1.921  -2.454 -11.974  1.00 44.64           C  
ANISOU 1140  CB  PHE A 149     5579   5621   5762   -174     29   -109       C  
ATOM   1141  CG  PHE A 149      -0.761  -2.627 -11.009  1.00 44.94           C  
ANISOU 1141  CG  PHE A 149     5610   5633   5831   -167     16    -98       C  
ATOM   1142  CD1 PHE A 149       0.457  -2.013 -11.242  1.00 41.31           C  
ANISOU 1142  CD1 PHE A 149     5139   5153   5403   -150     20    -93       C  
ATOM   1143  CD2 PHE A 149      -0.887  -3.423  -9.879  1.00 49.77           C  
ANISOU 1143  CD2 PHE A 149     6228   6241   6442   -177      0    -92       C  
ATOM   1144  CE1 PHE A 149       1.514  -2.178 -10.359  1.00 43.43           C  
ANISOU 1144  CE1 PHE A 149     5401   5399   5702   -144      8    -82       C  
ATOM   1145  CE2 PHE A 149       0.174  -3.595  -8.997  1.00 49.54           C  
ANISOU 1145  CE2 PHE A 149     6193   6188   6442   -171    -13    -82       C  
ATOM   1146  CZ  PHE A 149       1.373  -2.970  -9.240  1.00 51.42           C  
ANISOU 1146  CZ  PHE A 149     6419   6407   6712   -155     -9    -76       C  
ATOM   1147  N   TYR A 150      -0.908   0.838 -12.405  1.00 50.73           N  
ANISOU 1147  N   TYR A 150     6320   6402   6555   -136     30   -106       N  
ATOM   1148  CA  TYR A 150      -0.097   1.754 -13.216  1.00 49.20           C  
ANISOU 1148  CA  TYR A 150     6117   6197   6379   -120     42   -106       C  
ATOM   1149  C   TYR A 150       0.876   0.999 -14.142  1.00 45.24           C  
ANISOU 1149  C   TYR A 150     5618   5667   5903   -116     61   -107       C  
ATOM   1150  O   TYR A 150       1.871   0.419 -13.703  1.00 49.54           O  
ANISOU 1150  O   TYR A 150     6159   6186   6476   -113     58    -99       O  
ATOM   1151  CB  TYR A 150       0.632   2.796 -12.337  1.00 36.83           C  
ANISOU 1151  CB  TYR A 150     4538   4626   4831   -109     26    -98       C  
ATOM   1152  CG  TYR A 150       1.318   3.872 -13.154  1.00 46.64           C  
ANISOU 1152  CG  TYR A 150     5771   5863   6088    -94     38    -99       C  
ATOM   1153  CD1 TYR A 150       0.616   4.597 -14.120  1.00 47.46           C  
ANISOU 1153  CD1 TYR A 150     5877   5986   6171    -91     51   -107       C  
ATOM   1154  CD2 TYR A 150       2.659   4.167 -12.961  1.00 43.76           C  
ANISOU 1154  CD2 TYR A 150     5396   5473   5760    -83     36    -90       C  
ATOM   1155  CE1 TYR A 150       1.243   5.578 -14.874  1.00 51.04           C  
ANISOU 1155  CE1 TYR A 150     6322   6433   6636    -77     62   -108       C  
ATOM   1156  CE2 TYR A 150       3.298   5.151 -13.714  1.00 43.93           C  
ANISOU 1156  CE2 TYR A 150     5408   5488   5794    -69     47    -90       C  
ATOM   1157  CZ  TYR A 150       2.582   5.852 -14.660  1.00 49.75           C  
ANISOU 1157  CZ  TYR A 150     6149   6244   6509    -66     60   -100       C  
ATOM   1158  OH  TYR A 150       3.204   6.819 -15.400  1.00 39.62           O  
ANISOU 1158  OH  TYR A 150     4859   4955   5238    -54     71   -100       O  
ATOM   1159  N   ALA A 151       0.569   0.997 -15.430  1.00 37.42           N  
ANISOU 1159  N   ALA A 151     4636   4681   4902   -116     81   -115       N  
ATOM   1160  CA  ALA A 151       1.380   0.282 -16.404  1.00 44.31           C  
ANISOU 1160  CA  ALA A 151     5513   5526   5794   -112    102   -117       C  
ATOM   1161  C   ALA A 151       2.932   0.334 -16.227  1.00 38.33           C  
ANISOU 1161  C   ALA A 151     4745   4738   5081    -97    106   -107       C  
ATOM   1162  O   ALA A 151       3.598  -0.693 -16.255  1.00 45.35           O  
ANISOU 1162  O   ALA A 151     5637   5602   5990    -98    113   -103       O  
ATOM   1163  CB  ALA A 151       0.978   0.705 -17.824  1.00 27.56           C  
ANISOU 1163  CB  ALA A 151     3399   3414   3657   -110    123   -126       C  
ATOM   1164  N   PRO A 152       3.521   1.525 -16.089  1.00 50.20           N  
ANISOU 1164  N   PRO A 152     6233   6241   6600    -84    101   -102       N  
ATOM   1165  CA  PRO A 152       4.993   1.457 -16.084  1.00 41.32           C  
ANISOU 1165  CA  PRO A 152     5097   5085   5517    -72    107    -93       C  
ATOM   1166  C   PRO A 152       5.528   0.704 -14.874  1.00 34.93           C  
ANISOU 1166  C   PRO A 152     4283   4260   4727    -75     89    -82       C  
ATOM   1167  O   PRO A 152       6.621   0.153 -14.886  1.00 35.44           O  
ANISOU 1167  O   PRO A 152     4342   4297   4826    -69     95    -74       O  
ATOM   1168  CB  PRO A 152       5.401   2.923 -16.012  1.00 33.57           C  
ANISOU 1168  CB  PRO A 152     4101   4110   4544    -60    101    -90       C  
ATOM   1169  CG  PRO A 152       4.256   3.649 -16.651  1.00 34.00           C  
ANISOU 1169  CG  PRO A 152     4163   4193   4563    -63    107   -101       C  
ATOM   1170  CD  PRO A 152       3.030   2.910 -16.183  1.00 45.70           C  
ANISOU 1170  CD  PRO A 152     5656   5694   6012    -79     96   -106       C  
ATOM   1171  N   GLU A 153       4.751   0.671 -13.811  1.00 42.04           N  
ANISOU 1171  N   GLU A 153     5187   5179   5608    -86     66    -81       N  
ATOM   1172  CA  GLU A 153       5.228  -0.039 -12.638  1.00 46.36           C  
ANISOU 1172  CA  GLU A 153     5731   5711   6172    -90     48    -71       C  
ATOM   1173  C   GLU A 153       5.098  -1.554 -12.817  1.00 47.22           C  
ANISOU 1173  C   GLU A 153     5854   5808   6280    -99     57    -73       C  
ATOM   1174  O   GLU A 153       5.811  -2.337 -12.181  1.00 43.65           O  
ANISOU 1174  O   GLU A 153     5399   5333   5851    -99     49    -63       O  
ATOM   1175  CB  GLU A 153       4.479   0.425 -11.410  1.00 44.84           C  
ANISOU 1175  CB  GLU A 153     5539   5540   5957    -98     22    -69       C  
ATOM   1176  CG  GLU A 153       5.167   0.040 -10.149  1.00 63.95           C  
ANISOU 1176  CG  GLU A 153     7955   7945   8400   -100      0    -56       C  
ATOM   1177  CD  GLU A 153       4.561   0.722  -8.966  1.00 77.90           C  
ANISOU 1177  CD  GLU A 153     9722   9730  10148   -105    -24    -54       C  
ATOM   1178  OE1 GLU A 153       4.196   1.911  -9.112  1.00 83.97           O  
ANISOU 1178  OE1 GLU A 153    10487  10517  10903   -100    -25    -58       O  
ATOM   1179  OE2 GLU A 153       4.448   0.072  -7.902  1.00 77.99           O  
ANISOU 1179  OE2 GLU A 153     9738   9737  10156   -114    -42    -48       O  
ATOM   1180  N   LEU A 154       4.176  -1.948 -13.688  1.00 43.77           N  
ANISOU 1180  N   LEU A 154     5431   5383   5815   -108     72    -84       N  
ATOM   1181  CA  LEU A 154       3.963  -3.340 -14.041  1.00 46.92           C  
ANISOU 1181  CA  LEU A 154     5847   5771   6209   -117     83    -88       C  
ATOM   1182  C   LEU A 154       5.155  -3.807 -14.882  1.00 41.94           C  
ANISOU 1182  C   LEU A 154     5216   5109   5612   -105    106    -84       C  
ATOM   1183  O   LEU A 154       5.689  -4.882 -14.673  1.00 41.53           O  
ANISOU 1183  O   LEU A 154     5168   5034   5577   -106    109    -79       O  
ATOM   1184  CB  LEU A 154       2.648  -3.471 -14.805  1.00 43.08           C  
ANISOU 1184  CB  LEU A 154     5376   5309   5683   -130     93   -101       C  
ATOM   1185  CG  LEU A 154       1.608  -4.526 -14.421  1.00 43.64           C  
ANISOU 1185  CG  LEU A 154     5463   5392   5726   -149     85   -105       C  
ATOM   1186  CD1 LEU A 154       1.519  -4.736 -12.909  1.00 38.89           C  
ANISOU 1186  CD1 LEU A 154     4857   4793   5125   -155     60    -96       C  
ATOM   1187  CD2 LEU A 154       0.255  -4.178 -15.029  1.00 41.20           C  
ANISOU 1187  CD2 LEU A 154     5163   5115   5378   -160     89   -115       C  
ATOM   1188  N   LEU A 155       5.565  -2.974 -15.828  1.00 35.23           N  
ANISOU 1188  N   LEU A 155     4358   4256   4770    -93    122    -87       N  
ATOM   1189  CA  LEU A 155       6.829  -3.146 -16.534  1.00 33.64           C  
ANISOU 1189  CA  LEU A 155     4152   4026   4606    -79    143    -82       C  
ATOM   1190  C   LEU A 155       8.024  -3.186 -15.549  1.00 45.66           C  
ANISOU 1190  C   LEU A 155     5655   5525   6167    -69    129    -66       C  
ATOM   1191  O   LEU A 155       8.969  -3.939 -15.765  1.00 43.53           O  
ANISOU 1191  O   LEU A 155     5384   5227   5927    -62    141    -59       O  
ATOM   1192  CB  LEU A 155       7.003  -2.023 -17.557  1.00 35.65           C  
ANISOU 1192  CB  LEU A 155     4400   4285   4860    -68    160    -87       C  
ATOM   1193  CG  LEU A 155       8.291  -1.987 -18.380  1.00 48.17           C  
ANISOU 1193  CG  LEU A 155     5978   5842   6483    -52    184    -82       C  
ATOM   1194  CD1 LEU A 155       8.523  -3.342 -19.071  1.00 55.33           C  
ANISOU 1194  CD1 LEU A 155     6902   6725   7395    -53    207    -85       C  
ATOM   1195  CD2 LEU A 155       8.231  -0.848 -19.393  1.00 38.11           C  
ANISOU 1195  CD2 LEU A 155     4702   4577   5201    -44    199    -89       C  
ATOM   1196  N   PHE A 156       7.989  -2.407 -14.465  1.00 39.42           N  
ANISOU 1196  N   PHE A 156     4852   4748   5377    -70    102    -60       N  
ATOM   1197  CA  PHE A 156       9.128  -2.417 -13.527  1.00 52.28           C  
ANISOU 1197  CA  PHE A 156     6465   6357   7044    -62     86    -44       C  
ATOM   1198  C   PHE A 156       9.226  -3.750 -12.779  1.00 51.30           C  
ANISOU 1198  C   PHE A 156     6347   6217   6926    -70     77    -38       C  
ATOM   1199  O   PHE A 156      10.324  -4.230 -12.493  1.00 41.28           O  
ANISOU 1199  O   PHE A 156     5069   4922   5694    -62     76    -26       O  
ATOM   1200  CB  PHE A 156       9.055  -1.269 -12.504  1.00 56.45           C  
ANISOU 1200  CB  PHE A 156     6980   6901   7569    -63     59    -39       C  
ATOM   1201  CG  PHE A 156       9.424   0.083 -13.061  1.00 69.91           C  
ANISOU 1201  CG  PHE A 156     8671   8610   9280    -51     65    -39       C  
ATOM   1202  CD1 PHE A 156      10.722   0.358 -13.460  1.00 85.72           C  
ANISOU 1202  CD1 PHE A 156    10658  10590  11323    -37     76    -30       C  
ATOM   1203  CD2 PHE A 156       8.481   1.096 -13.142  1.00 67.13           C  
ANISOU 1203  CD2 PHE A 156     8323   8287   8897    -55     60    -48       C  
ATOM   1204  CE1 PHE A 156      11.061   1.613 -13.959  1.00 85.50           C  
ANISOU 1204  CE1 PHE A 156    10619  10566  11301    -28     82    -30       C  
ATOM   1205  CE2 PHE A 156       8.811   2.344 -13.641  1.00 68.80           C  
ANISOU 1205  CE2 PHE A 156     8524   8502   9113    -44     66    -49       C  
ATOM   1206  CZ  PHE A 156      10.098   2.604 -14.051  1.00 79.02           C  
ANISOU 1206  CZ  PHE A 156     9803   9773  10447    -31     77    -40       C  
ATOM   1207  N   PHE A 157       8.075  -4.326 -12.435  1.00 39.40           N  
ANISOU 1207  N   PHE A 157     4858   4728   5385    -86     69    -46       N  
ATOM   1208  CA  PHE A 157       8.039  -5.669 -11.871  1.00 46.53           C  
ANISOU 1208  CA  PHE A 157     5772   5618   6290    -95     63    -42       C  
ATOM   1209  C   PHE A 157       8.572  -6.736 -12.833  1.00 37.82           C  
ANISOU 1209  C   PHE A 157     4679   4489   5203    -90     91    -43       C  
ATOM   1210  O   PHE A 157       9.359  -7.577 -12.450  1.00 39.98           O  
ANISOU 1210  O   PHE A 157     4950   4737   5503    -86     90    -33       O  
ATOM   1211  CB  PHE A 157       6.626  -6.026 -11.402  1.00 42.79           C  
ANISOU 1211  CB  PHE A 157     5315   5170   5774   -114     51    -51       C  
ATOM   1212  CG  PHE A 157       6.318  -5.518 -10.022  1.00 46.62           C  
ANISOU 1212  CG  PHE A 157     5793   5669   6250   -120     20    -45       C  
ATOM   1213  CD1 PHE A 157       6.764  -6.204  -8.903  1.00 52.83           C  
ANISOU 1213  CD1 PHE A 157     6580   6440   7052   -123      1    -34       C  
ATOM   1214  CD2 PHE A 157       5.587  -4.356  -9.841  1.00 45.65           C  
ANISOU 1214  CD2 PHE A 157     5666   5574   6103   -121     11    -50       C  
ATOM   1215  CE1 PHE A 157       6.485  -5.731  -7.636  1.00 64.87           C  
ANISOU 1215  CE1 PHE A 157     8101   7977   8568   -129    -27    -29       C  
ATOM   1216  CE2 PHE A 157       5.312  -3.872  -8.577  1.00 45.96           C  
ANISOU 1216  CE2 PHE A 157     5702   5625   6134   -127    -16    -45       C  
ATOM   1217  CZ  PHE A 157       5.752  -4.561  -7.473  1.00 59.59           C  
ANISOU 1217  CZ  PHE A 157     7430   7336   7875   -131    -35    -34       C  
ATOM   1218  N   ALA A 158       8.169  -6.661 -14.090  1.00 33.17           N  
ANISOU 1218  N   ALA A 158     4101   3906   4598    -89    116    -55       N  
ATOM   1219  CA  ALA A 158       8.504  -7.680 -15.068  1.00 40.16           C  
ANISOU 1219  CA  ALA A 158     5000   4768   5492    -87    144    -58       C  
ATOM   1220  C   ALA A 158      10.018  -7.730 -15.320  1.00 45.05           C  
ANISOU 1220  C   ALA A 158     5603   5354   6158    -67    157    -46       C  
ATOM   1221  O   ALA A 158      10.603  -8.803 -15.512  1.00 39.00           O  
ANISOU 1221  O   ALA A 158     4844   4562   5411    -63    171    -41       O  
ATOM   1222  CB  ALA A 158       7.760  -7.403 -16.360  1.00 30.57           C  
ANISOU 1222  CB  ALA A 158     3799   3567   4249    -90    166    -73       C  
ATOM   1223  N   LYS A 159      10.658  -6.569 -15.313  1.00 47.67           N  
ANISOU 1223  N   LYS A 159     5913   5688   6510    -55    154    -40       N  
ATOM   1224  CA  LYS A 159      12.110  -6.542 -15.522  1.00 56.15           C  
ANISOU 1224  CA  LYS A 159     6970   6733   7632    -37    166    -27       C  
ATOM   1225  C   LYS A 159      12.817  -7.213 -14.334  1.00 46.00           C  
ANISOU 1225  C   LYS A 159     5674   5430   6375    -36    145    -12       C  
ATOM   1226  O   LYS A 159      13.852  -7.862 -14.485  1.00 45.92           O  
ANISOU 1226  O   LYS A 159     5657   5390   6400    -24    158     -1       O  
ATOM   1227  CB  LYS A 159      12.629  -5.112 -15.745  1.00 46.36           C  
ANISOU 1227  CB  LYS A 159     5709   5500   6408    -26    165    -24       C  
ATOM   1228  CG  LYS A 159      12.014  -4.360 -16.947  1.00 55.12           C  
ANISOU 1228  CG  LYS A 159     6827   6625   7491    -25    186    -39       C  
ATOM   1229  CD  LYS A 159      12.886  -3.164 -17.350  1.00 47.86           C  
ANISOU 1229  CD  LYS A 159     5887   5701   6598    -10    193    -33       C  
ATOM   1230  CE  LYS A 159      12.263  -2.317 -18.452  1.00 56.36           C  
ANISOU 1230  CE  LYS A 159     6972   6795   7648    -10    210    -47       C  
ATOM   1231  NZ  LYS A 159      12.318  -2.968 -19.796  1.00 67.40           N  
ANISOU 1231  NZ  LYS A 159     8387   8178   9043     -7    246    -55       N  
ATOM   1232  N   ARG A 160      12.236  -7.059 -13.153  1.00 46.84           N  
ANISOU 1232  N   ARG A 160     5779   5553   6464    -48    114    -10       N  
ATOM   1233  CA  ARG A 160      12.770  -7.685 -11.960  1.00 45.61           C  
ANISOU 1233  CA  ARG A 160     5617   5383   6330    -49     91      5       C  
ATOM   1234  C   ARG A 160      12.519  -9.205 -11.948  1.00 45.52           C  
ANISOU 1234  C   ARG A 160     5626   5357   6312    -56     99      3       C  
ATOM   1235  O   ARG A 160      13.374  -9.963 -11.518  1.00 42.60           O  
ANISOU 1235  O   ARG A 160     5250   4962   5973    -50     96     16       O  
ATOM   1236  CB  ARG A 160      12.185  -7.032 -10.714  1.00 41.61           C  
ANISOU 1236  CB  ARG A 160     5107   4899   5805    -60     55      6       C  
ATOM   1237  CG  ARG A 160      12.633  -5.605 -10.525  1.00 43.81           C  
ANISOU 1237  CG  ARG A 160     5364   5185   6095    -52     44     12       C  
ATOM   1238  CD  ARG A 160      11.822  -4.912  -9.467  1.00 49.57           C  
ANISOU 1238  CD  ARG A 160     6096   5941   6797    -64     14     10       C  
ATOM   1239  NE  ARG A 160      12.063  -5.416  -8.121  1.00 50.02           N  
ANISOU 1239  NE  ARG A 160     6152   5989   6864    -70    -15     22       N  
ATOM   1240  CZ  ARG A 160      11.137  -5.423  -7.166  1.00 59.34           C  
ANISOU 1240  CZ  ARG A 160     7344   7189   8014    -85    -37     18       C  
ATOM   1241  NH1 ARG A 160       9.916  -4.978  -7.434  1.00 53.01           N  
ANISOU 1241  NH1 ARG A 160     6554   6416   7172    -94    -33      4       N  
ATOM   1242  NH2 ARG A 160      11.423  -5.889  -5.952  1.00 67.69           N  
ANISOU 1242  NH2 ARG A 160     8402   8237   9082    -90    -63     30       N  
ATOM   1243  N   TYR A 161      11.357  -9.648 -12.409  1.00 43.31           N  
ANISOU 1243  N   TYR A 161     5370   5093   5992    -70    108    -13       N  
ATOM   1244  CA  TYR A 161      11.151 -11.074 -12.599  1.00 42.84           C  
ANISOU 1244  CA  TYR A 161     5333   5019   5927    -76    120    -15       C  
ATOM   1245  C   TYR A 161      12.230 -11.612 -13.514  1.00 45.12           C  
ANISOU 1245  C   TYR A 161     5620   5275   6249    -60    150    -10       C  
ATOM   1246  O   TYR A 161      12.820 -12.666 -13.229  1.00 37.18           O  
ANISOU 1246  O   TYR A 161     4618   4244   5265    -56    153     -1       O  
ATOM   1247  CB  TYR A 161       9.780 -11.360 -13.187  1.00 44.25           C  
ANISOU 1247  CB  TYR A 161     5536   5219   6058    -93    129    -33       C  
ATOM   1248  CG  TYR A 161       8.719 -11.432 -12.127  1.00 45.67           C  
ANISOU 1248  CG  TYR A 161     5723   5423   6205   -111    101    -36       C  
ATOM   1249  CD1 TYR A 161       8.547 -12.581 -11.366  1.00 42.35           C  
ANISOU 1249  CD1 TYR A 161     5316   4994   5782   -122     89    -32       C  
ATOM   1250  CD2 TYR A 161       7.920 -10.336 -11.852  1.00 45.78           C  
ANISOU 1250  CD2 TYR A 161     5731   5469   6195   -118     86    -42       C  
ATOM   1251  CE1 TYR A 161       7.582 -12.637 -10.361  1.00 44.49           C  
ANISOU 1251  CE1 TYR A 161     5593   5286   6024   -139     64    -34       C  
ATOM   1252  CE2 TYR A 161       6.974 -10.378 -10.866  1.00 51.07           C  
ANISOU 1252  CE2 TYR A 161     6407   6160   6837   -134     61    -44       C  
ATOM   1253  CZ  TYR A 161       6.798 -11.531 -10.124  1.00 47.38           C  
ANISOU 1253  CZ  TYR A 161     5953   5684   6366   -144     51    -40       C  
ATOM   1254  OH  TYR A 161       5.826 -11.549  -9.147  1.00 44.67           O  
ANISOU 1254  OH  TYR A 161     5616   5363   5994   -160     28    -42       O  
ATOM   1255  N   LYS A 162      12.496 -10.872 -14.595  1.00 35.44           N  
ANISOU 1255  N   LYS A 162     4387   4049   5028    -49    173    -15       N  
ATOM   1256  CA  LYS A 162      13.518 -11.252 -15.560  1.00 30.12           C  
ANISOU 1256  CA  LYS A 162     3712   3346   4387    -32    205    -11       C  
ATOM   1257  C   LYS A 162      14.862 -11.541 -14.880  1.00 48.17           C  
ANISOU 1257  C   LYS A 162     5975   5604   6722    -17    198     10       C  
ATOM   1258  O   LYS A 162      15.550 -12.512 -15.215  1.00 46.07           O  
ANISOU 1258  O   LYS A 162     5716   5310   6481     -8    218     16       O  
ATOM   1259  CB  LYS A 162      13.707 -10.197 -16.634  1.00 38.88           C  
ANISOU 1259  CB  LYS A 162     4814   4461   5499    -22    226    -17       C  
ATOM   1260  CG  LYS A 162      14.829 -10.549 -17.606  1.00 51.52           C  
ANISOU 1260  CG  LYS A 162     6411   6029   7134     -4    260    -11       C  
ATOM   1261  CD  LYS A 162      14.810  -9.644 -18.825  1.00 51.78           C  
ANISOU 1261  CD  LYS A 162     6445   6069   7161      3    285    -20       C  
ATOM   1262  CE  LYS A 162      15.618 -10.233 -19.966  1.00 63.55           C  
ANISOU 1262  CE  LYS A 162     7944   7528   8675     18    325    -19       C  
ATOM   1263  NZ  LYS A 162      15.365  -9.497 -21.241  1.00 77.51           N  
ANISOU 1263  NZ  LYS A 162     9720   9304  10426     20    350    -31       N  
ATOM   1264  N   ALA A 163      15.221 -10.705 -13.912  1.00 56.71           N  
ANISOU 1264  N   ALA A 163     7033   6694   7819    -16    169     20       N  
ATOM   1265  CA  ALA A 163      16.489 -10.854 -13.212  1.00 51.99           C  
ANISOU 1265  CA  ALA A 163     6412   6073   7270     -3    158     41       C  
ATOM   1266  C   ALA A 163      16.451 -12.023 -12.220  1.00 54.75           C  
ANISOU 1266  C   ALA A 163     6770   6411   7621    -10    140     49       C  
ATOM   1267  O   ALA A 163      17.481 -12.633 -11.939  1.00 56.33           O  
ANISOU 1267  O   ALA A 163     6959   6584   7860      2    141     64       O  
ATOM   1268  CB  ALA A 163      16.837  -9.572 -12.508  1.00 50.31           C  
ANISOU 1268  CB  ALA A 163     6173   5874   7070     -1    132     50       C  
ATOM   1269  N   ALA A 164      15.265 -12.316 -11.684  1.00 47.74           N  
ANISOU 1269  N   ALA A 164     5902   5544   6692    -29    123     38       N  
ATOM   1270  CA  ALA A 164      15.065 -13.501 -10.864  1.00 49.37           C  
ANISOU 1270  CA  ALA A 164     6123   5741   6893    -38    109     42       C  
ATOM   1271  C   ALA A 164      15.337 -14.796 -11.664  1.00 48.19           C  
ANISOU 1271  C   ALA A 164     5993   5565   6753    -32    140     41       C  
ATOM   1272  O   ALA A 164      16.150 -15.614 -11.263  1.00 45.56           O  
ANISOU 1272  O   ALA A 164     5655   5206   6451    -24    139     54       O  
ATOM   1273  CB  ALA A 164      13.655 -13.512 -10.278  1.00 46.84           C  
ANISOU 1273  CB  ALA A 164     5822   5450   6525    -61     89     30       C  
ATOM   1274  N   PHE A 165      14.669 -14.982 -12.797  1.00 38.32           N  
ANISOU 1274  N   PHE A 165     4763   4320   5475    -37    168     24       N  
ATOM   1275  CA  PHE A 165      14.901 -16.185 -13.592  1.00 43.28           C  
ANISOU 1275  CA  PHE A 165     5413   4923   6109    -32    198     22       C  
ATOM   1276  C   PHE A 165      16.318 -16.285 -14.183  1.00 55.91           C  
ANISOU 1276  C   PHE A 165     6995   6489   7757     -7    224     35       C  
ATOM   1277  O   PHE A 165      16.877 -17.378 -14.313  1.00 58.10           O  
ANISOU 1277  O   PHE A 165     7282   6738   8054      1    239     42       O  
ATOM   1278  CB  PHE A 165      13.812 -16.338 -14.664  1.00 39.40           C  
ANISOU 1278  CB  PHE A 165     4951   4446   5575    -44    220      2       C  
ATOM   1279  CG  PHE A 165      12.424 -16.407 -14.081  1.00 52.37           C  
ANISOU 1279  CG  PHE A 165     6609   6117   7170    -68    197    -10       C  
ATOM   1280  CD1 PHE A 165      11.954 -17.572 -13.501  1.00 54.54           C  
ANISOU 1280  CD1 PHE A 165     6905   6387   7430    -82    188    -10       C  
ATOM   1281  CD2 PHE A 165      11.605 -15.282 -14.066  1.00 55.23           C  
ANISOU 1281  CD2 PHE A 165     6966   6514   7505    -78    184    -19       C  
ATOM   1282  CE1 PHE A 165      10.675 -17.616 -12.936  1.00 53.59           C  
ANISOU 1282  CE1 PHE A 165     6798   6295   7268   -104    166    -20       C  
ATOM   1283  CE2 PHE A 165      10.346 -15.321 -13.513  1.00 43.25           C  
ANISOU 1283  CE2 PHE A 165     5462   5025   5948    -99    163    -28       C  
ATOM   1284  CZ  PHE A 165       9.873 -16.488 -12.944  1.00 51.67           C  
ANISOU 1284  CZ  PHE A 165     6547   6085   6998   -113    155    -29       C  
ATOM   1285  N   THR A 166      16.900 -15.148 -14.539  1.00 49.69           N  
ANISOU 1285  N   THR A 166     6184   5706   6991      5    228     39       N  
ATOM   1286  CA  THR A 166      18.255 -15.140 -15.070  1.00 55.26           C  
ANISOU 1286  CA  THR A 166     6869   6382   7744     28    251     53       C  
ATOM   1287  C   THR A 166      19.269 -15.703 -14.068  1.00 55.24           C  
ANISOU 1287  C   THR A 166     6848   6357   7784     38    234     75       C  
ATOM   1288  O   THR A 166      20.039 -16.614 -14.392  1.00 57.73           O  
ANISOU 1288  O   THR A 166     7166   6642   8128     52    256     84       O  
ATOM   1289  CB  THR A 166      18.697 -13.720 -15.469  1.00 53.03           C  
ANISOU 1289  CB  THR A 166     6561   6110   7476     38    254     55       C  
ATOM   1290  OG1 THR A 166      18.083 -13.367 -16.714  1.00 57.95           O  
ANISOU 1290  OG1 THR A 166     7203   6744   8072     35    282     37       O  
ATOM   1291  CG2 THR A 166      20.205 -13.682 -15.631  1.00 44.37           C  
ANISOU 1291  CG2 THR A 166     5437   4984   6437     61    268     74       C  
ATOM   1292  N   GLU A 167      19.255 -15.137 -12.863  1.00 44.54           N  
ANISOU 1292  N   GLU A 167     5475   5017   6433     31    195     83       N  
ATOM   1293  CA  GLU A 167      20.123 -15.552 -11.774  1.00 46.62           C  
ANISOU 1293  CA  GLU A 167     5720   5263   6733     37    172    104       C  
ATOM   1294  C   GLU A 167      19.784 -16.964 -11.321  1.00 57.49           C  
ANISOU 1294  C   GLU A 167     7120   6626   8098     30    169    104       C  
ATOM   1295  O   GLU A 167      20.672 -17.803 -11.134  1.00 57.61           O  
ANISOU 1295  O   GLU A 167     7130   6612   8148     43    175    120       O  
ATOM   1296  CB  GLU A 167      19.981 -14.588 -10.581  1.00 40.64           C  
ANISOU 1296  CB  GLU A 167     4944   4527   5972     28    129    111       C  
ATOM   1297  CG  GLU A 167      20.723 -15.053  -9.323  1.00 50.95           C  
ANISOU 1297  CG  GLU A 167     6233   5816   7308     30     99    132       C  
ATOM   1298  CD  GLU A 167      20.525 -14.140  -8.117  1.00 58.12           C  
ANISOU 1298  CD  GLU A 167     7128   6745   8210     18     56    137       C  
ATOM   1299  OE1 GLU A 167      20.014 -13.009  -8.284  1.00 54.64           O  
ANISOU 1299  OE1 GLU A 167     6684   6329   7747     12     50    127       O  
ATOM   1300  OE2 GLU A 167      20.886 -14.557  -6.993  1.00 65.40           O  
ANISOU 1300  OE2 GLU A 167     8045   7658   9147     16     27    152       O  
ATOM   1301  N   CYS A 168      18.494 -17.238 -11.153  1.00 51.27           N  
ANISOU 1301  N   CYS A 168     6359   5859   7261      9    160     88       N  
ATOM   1302  CA  CYS A 168      18.097 -18.469 -10.481  1.00 41.11           C  
ANISOU 1302  CA  CYS A 168     5094   4564   5961     -1    149     88       C  
ATOM   1303  C   CYS A 168      18.045 -19.737 -11.326  1.00 43.37           C  
ANISOU 1303  C   CYS A 168     5408   4827   6242      2    183     82       C  
ATOM   1304  O   CYS A 168      18.303 -20.814 -10.806  1.00 49.41           O  
ANISOU 1304  O   CYS A 168     6182   5572   7018      3    178     91       O  
ATOM   1305  CB  CYS A 168      16.803 -18.265  -9.704  1.00 43.84           C  
ANISOU 1305  CB  CYS A 168     5455   4941   6260    -26    120     77       C  
ATOM   1306  SG  CYS A 168      17.115 -17.415  -8.166  1.00 56.79           S  
ANISOU 1306  SG  CYS A 168     7068   6594   7915    -29     72     92       S  
ATOM   1307  N   CYS A 169      17.725 -19.629 -12.611  1.00 48.79           N  
ANISOU 1307  N   CYS A 169     6110   5516   6913      4    216     68       N  
ATOM   1308  CA  CYS A 169      17.670 -20.822 -13.458  1.00 53.68           C  
ANISOU 1308  CA  CYS A 169     6758   6112   7525      6    249     61       C  
ATOM   1309  C   CYS A 169      19.050 -21.324 -13.885  1.00 61.23           C  
ANISOU 1309  C   CYS A 169     7702   7030   8532     32    276     77       C  
ATOM   1310  O   CYS A 169      19.158 -22.220 -14.724  1.00 72.21           O  
ANISOU 1310  O   CYS A 169     9116   8398   9922     38    309     73       O  
ATOM   1311  CB  CYS A 169      16.794 -20.587 -14.689  1.00 47.85           C  
ANISOU 1311  CB  CYS A 169     6044   5387   6748     -3    275     40       C  
ATOM   1312  SG  CYS A 169      15.069 -20.226 -14.297  1.00 52.46           S  
ANISOU 1312  SG  CYS A 169     6646   6014   7270    -34    249     21       S  
ATOM   1313  N   GLN A 170      20.102 -20.751 -13.314  1.00 62.51           N  
ANISOU 1313  N   GLN A 170     7829   7185   8739     47    261     97       N  
ATOM   1314  CA  GLN A 170      21.466 -21.191 -13.606  1.00 68.41           C  
ANISOU 1314  CA  GLN A 170     8559   7897   9538     73    284    115       C  
ATOM   1315  C   GLN A 170      22.046 -21.737 -12.324  1.00 63.74           C  
ANISOU 1315  C   GLN A 170     7952   7292   8974     76    254    135       C  
ATOM   1316  O   GLN A 170      23.213 -22.139 -12.277  1.00 60.94           O  
ANISOU 1316  O   GLN A 170     7579   6909   8667     96    264    154       O  
ATOM   1317  CB  GLN A 170      22.348 -20.021 -14.057  1.00 72.46           C  
ANISOU 1317  CB  GLN A 170     9037   8409  10084     90    293    123       C  
ATOM   1318  CG  GLN A 170      21.818 -19.203 -15.224  1.00 87.68           C  
ANISOU 1318  CG  GLN A 170    10974  10354  11986     87    317    105       C  
ATOM   1319  CD  GLN A 170      22.194 -19.786 -16.574  1.00 96.51           C  
ANISOU 1319  CD  GLN A 170    12110  11446  13113    101    366    100       C  
ATOM   1320  OE1 GLN A 170      21.943 -20.964 -16.852  1.00105.26           O  
ANISOU 1320  OE1 GLN A 170    13248  12537  14208     99    384     95       O  
ATOM   1321  NE2 GLN A 170      22.792 -18.956 -17.429  1.00 89.75           N  
ANISOU 1321  NE2 GLN A 170    11236  10586  12277    115    390    102       N  
ATOM   1322  N   ALA A 171      21.229 -21.729 -11.276  1.00 58.19           N  
ANISOU 1322  N   ALA A 171     7257   6611   8242     55    217    130       N  
ATOM   1323  CA  ALA A 171      21.728 -21.960  -9.929  1.00 62.88           C  
ANISOU 1323  CA  ALA A 171     7834   7198   8860     55    180    149       C  
ATOM   1324  C   ALA A 171      21.784 -23.433  -9.559  1.00 67.83           C  
ANISOU 1324  C   ALA A 171     8482   7801   9490     55    183    155       C  
ATOM   1325  O   ALA A 171      21.201 -24.285 -10.238  1.00 77.58           O  
ANISOU 1325  O   ALA A 171     9750   9029  10698     50    208    141       O  
ATOM   1326  CB  ALA A 171      20.915 -21.169  -8.911  1.00 59.80           C  
ANISOU 1326  CB  ALA A 171     7439   6841   8440     34    139    144       C  
ATOM   1327  N   ALA A 172      22.506 -23.724  -8.483  1.00 64.69           N  
ANISOU 1327  N   ALA A 172     8066   7390   9124     61    156    175       N  
ATOM   1328  CA  ALA A 172      22.686 -25.095  -8.038  1.00 70.17           C  
ANISOU 1328  CA  ALA A 172     8778   8059   9825     63    156    183       C  
ATOM   1329  C   ALA A 172      21.323 -25.604  -7.651  1.00 75.16           C  
ANISOU 1329  C   ALA A 172     9446   8710  10403     37    142    165       C  
ATOM   1330  O   ALA A 172      20.728 -26.449  -8.335  1.00 78.60           O  
ANISOU 1330  O   ALA A 172     9915   9139  10812     31    168    151       O  
ATOM   1331  CB  ALA A 172      23.626 -25.144  -6.842  1.00 68.77           C  
ANISOU 1331  CB  ALA A 172     8573   7869   9689     71    122    209       C  
ATOM   1332  N   ASP A 173      20.837 -25.067  -6.539  1.00 68.53           N  
ANISOU 1332  N   ASP A 173     8599   7893   9546     20    101    166       N  
ATOM   1333  CA  ASP A 173      19.489 -25.324  -6.096  1.00 64.81           C  
ANISOU 1333  CA  ASP A 173     8157   7445   9022     -6     85    149       C  
ATOM   1334  C   ASP A 173      18.582 -24.235  -6.655  1.00 56.35           C  
ANISOU 1334  C   ASP A 173     7087   6408   7915    -18     89    130       C  
ATOM   1335  O   ASP A 173      18.311 -23.237  -5.997  1.00 55.98           O  
ANISOU 1335  O   ASP A 173     7025   6385   7860    -27     61    131       O  
ATOM   1336  CB  ASP A 173      19.417 -25.352  -4.572  1.00 75.29           C  
ANISOU 1336  CB  ASP A 173     9479   8780  10349    -17     40    160       C  
ATOM   1337  CG  ASP A 173      18.047 -25.769  -4.065  1.00 76.88           C  
ANISOU 1337  CG  ASP A 173     9712   9002  10498    -44     25    144       C  
ATOM   1338  OD1 ASP A 173      17.172 -26.099  -4.898  1.00 76.79           O  
ANISOU 1338  OD1 ASP A 173     9727   8999  10452    -54     49    125       O  
ATOM   1339  OD2 ASP A 173      17.848 -25.766  -2.833  1.00 75.59           O  
ANISOU 1339  OD2 ASP A 173     9547   8845  10327    -56    -11    151       O  
ATOM   1340  N   LYS A 174      18.134 -24.438  -7.887  1.00 54.87           N  
ANISOU 1340  N   LYS A 174     6919   6220   7708    -18    124    114       N  
ATOM   1341  CA  LYS A 174      17.228 -23.518  -8.551  1.00 52.95           C  
ANISOU 1341  CA  LYS A 174     6681   6008   7429    -30    131     96       C  
ATOM   1342  C   LYS A 174      16.116 -23.047  -7.596  1.00 61.98           C  
ANISOU 1342  C   LYS A 174     7830   7184   8534    -54     96     87       C  
ATOM   1343  O   LYS A 174      15.970 -21.849  -7.308  1.00 49.45           O  
ANISOU 1343  O   LYS A 174     6224   5621   6943    -56     78     87       O  
ATOM   1344  CB  LYS A 174      16.622 -24.194  -9.791  1.00 41.27           C  
ANISOU 1344  CB  LYS A 174     5234   4523   5923    -34    168     78       C  
ATOM   1345  CG  LYS A 174      17.589 -24.414 -10.938  1.00 50.13           C  
ANISOU 1345  CG  LYS A 174     6352   5616   7077    -11    208     83       C  
ATOM   1346  CD  LYS A 174      16.861 -24.864 -12.192  1.00 54.80           C  
ANISOU 1346  CD  LYS A 174     6978   6208   7635    -18    242     63       C  
ATOM   1347  CE  LYS A 174      17.834 -25.186 -13.332  1.00 61.20           C  
ANISOU 1347  CE  LYS A 174     7789   6986   8477      5    285     68       C  
ATOM   1348  NZ  LYS A 174      18.545 -26.490 -13.154  1.00 63.80           N  
ANISOU 1348  NZ  LYS A 174     8129   7279   8832     17    297     80       N  
ATOM   1349  N   ALA A 175      15.351 -24.014  -7.094  1.00 63.48           N  
ANISOU 1349  N   ALA A 175     8047   7376   8695    -71     87     82       N  
ATOM   1350  CA  ALA A 175      14.167 -23.749  -6.289  1.00 52.47           C  
ANISOU 1350  CA  ALA A 175     6663   6012   7259    -95     59     72       C  
ATOM   1351  C   ALA A 175      14.406 -22.860  -5.075  1.00 48.87           C  
ANISOU 1351  C   ALA A 175     6183   5569   6815    -96     21     84       C  
ATOM   1352  O   ALA A 175      13.561 -22.040  -4.741  1.00 62.00           O  
ANISOU 1352  O   ALA A 175     7846   7264   8449   -110      5     75       O  
ATOM   1353  CB  ALA A 175      13.531 -25.064  -5.855  1.00 59.55           C  
ANISOU 1353  CB  ALA A 175     7592   6902   8132   -111     55     68       C  
ATOM   1354  N   ALA A 176      15.539 -23.032  -4.402  1.00 58.67           N  
ANISOU 1354  N   ALA A 176     7406   6788   8098    -82      7    104       N  
ATOM   1355  CA  ALA A 176      15.793 -22.327  -3.139  1.00 65.86           C  
ANISOU 1355  CA  ALA A 176     8297   7708   9020    -85    -32    116       C  
ATOM   1356  C   ALA A 176      16.228 -20.909  -3.407  1.00 61.82           C  
ANISOU 1356  C   ALA A 176     7756   7208   8524    -75    -34    119       C  
ATOM   1357  O   ALA A 176      16.225 -20.054  -2.514  1.00 60.88           O  
ANISOU 1357  O   ALA A 176     7624   7104   8405    -81    -65    125       O  
ATOM   1358  CB  ALA A 176      16.857 -23.047  -2.321  1.00 67.56           C  
ANISOU 1358  CB  ALA A 176     8502   7892   9274    -75    -48    138       C  
ATOM   1359  N   CYS A 177      16.636 -20.673  -4.645  1.00 57.27           N  
ANISOU 1359  N   CYS A 177     7173   6625   7963    -61     -1    115       N  
ATOM   1360  CA  CYS A 177      17.036 -19.343  -5.051  1.00 53.19           C  
ANISOU 1360  CA  CYS A 177     6630   6120   7460    -51      1    116       C  
ATOM   1361  C   CYS A 177      15.767 -18.590  -5.441  1.00 50.30           C  
ANISOU 1361  C   CYS A 177     6276   5788   7047    -67      4     95       C  
ATOM   1362  O   CYS A 177      15.442 -17.561  -4.865  1.00 54.69           O  
ANISOU 1362  O   CYS A 177     6821   6366   7590    -74    -19     94       O  
ATOM   1363  CB  CYS A 177      17.998 -19.426  -6.237  1.00 48.66           C  
ANISOU 1363  CB  CYS A 177     6044   5523   6921    -29     37    120       C  
ATOM   1364  SG  CYS A 177      18.602 -17.831  -6.849  1.00 84.55           S  
ANISOU 1364  SG  CYS A 177    10557  10079  11488    -16     43    123       S  
ATOM   1365  N   LEU A 178      15.049 -19.149  -6.406  1.00 44.41           N  
ANISOU 1365  N   LEU A 178     5554   5045   6273    -72     32     79       N  
ATOM   1366  CA  LEU A 178      13.881 -18.530  -7.013  1.00 49.99           C  
ANISOU 1366  CA  LEU A 178     6273   5783   6938    -85     40     59       C  
ATOM   1367  C   LEU A 178      12.695 -18.259  -6.075  1.00 60.55           C  
ANISOU 1367  C   LEU A 178     7621   7150   8234   -107     12     52       C  
ATOM   1368  O   LEU A 178      12.120 -17.171  -6.090  1.00 54.37           O  
ANISOU 1368  O   LEU A 178     6831   6394   7432   -113      4     44       O  
ATOM   1369  CB  LEU A 178      13.403 -19.420  -8.163  1.00 45.07           C  
ANISOU 1369  CB  LEU A 178     5677   5153   6296    -88     74     46       C  
ATOM   1370  CG  LEU A 178      12.449 -18.794  -9.169  1.00 55.79           C  
ANISOU 1370  CG  LEU A 178     7045   6535   7618    -97     91     27       C  
ATOM   1371  CD1 LEU A 178      12.861 -17.362  -9.468  1.00 52.29           C  
ANISOU 1371  CD1 LEU A 178     6574   6104   7189    -85     91     29       C  
ATOM   1372  CD2 LEU A 178      12.446 -19.629 -10.438  1.00 58.38           C  
ANISOU 1372  CD2 LEU A 178     7394   6845   7941    -93    129     18       C  
ATOM   1373  N   LEU A 179      12.302 -19.253  -5.286  1.00 60.83           N  
ANISOU 1373  N   LEU A 179     7674   7180   8256   -120     -3     53       N  
ATOM   1374  CA  LEU A 179      11.015 -19.164  -4.596  1.00 65.91           C  
ANISOU 1374  CA  LEU A 179     8333   7852   8856   -142    -22     43       C  
ATOM   1375  C   LEU A 179      10.889 -17.979  -3.662  1.00 66.52           C  
ANISOU 1375  C   LEU A 179     8394   7951   8930   -146    -52     48       C  
ATOM   1376  O   LEU A 179       9.872 -17.300  -3.681  1.00 67.57           O  
ANISOU 1376  O   LEU A 179     8532   8114   9029   -158    -56     36       O  
ATOM   1377  CB  LEU A 179      10.645 -20.462  -3.873  1.00 66.24           C  
ANISOU 1377  CB  LEU A 179     8399   7885   8886   -156    -32     45       C  
ATOM   1378  CG  LEU A 179       9.895 -21.472  -4.733  1.00 63.18           C  
ANISOU 1378  CG  LEU A 179     8039   7495   8471   -166     -7     31       C  
ATOM   1379  CD1 LEU A 179      10.799 -22.011  -5.803  1.00 58.15           C  
ANISOU 1379  CD1 LEU A 179     7403   6829   7863   -148     24     34       C  
ATOM   1380  CD2 LEU A 179       9.414 -22.599  -3.857  1.00 72.57           C  
ANISOU 1380  CD2 LEU A 179     9251   8679   9643   -182    -22     33       C  
ATOM   1381  N   PRO A 180      11.911 -17.728  -2.831  1.00 71.27           N  
ANISOU 1381  N   PRO A 180     8976   8537   9566   -136    -73     65       N  
ATOM   1382  CA  PRO A 180      11.826 -16.529  -1.990  1.00 71.72           C  
ANISOU 1382  CA  PRO A 180     9018   8612   9619   -139   -100     69       C  
ATOM   1383  C   PRO A 180      11.751 -15.265  -2.847  1.00 75.70           C  
ANISOU 1383  C   PRO A 180     9508   9134  10120   -131    -87     61       C  
ATOM   1384  O   PRO A 180      11.096 -14.308  -2.443  1.00 84.69           O  
ANISOU 1384  O   PRO A 180    10644  10298  11235   -139   -101     56       O  
ATOM   1385  CB  PRO A 180      13.132 -16.559  -1.188  1.00 69.68           C  
ANISOU 1385  CB  PRO A 180     8742   8329   9405   -127   -121     91       C  
ATOM   1386  CG  PRO A 180      13.601 -17.974  -1.264  1.00 72.27           C  
ANISOU 1386  CG  PRO A 180     9080   8628   9750   -123   -111     97       C  
ATOM   1387  CD  PRO A 180      13.141 -18.496  -2.588  1.00 68.92           C  
ANISOU 1387  CD  PRO A 180     8670   8204   9311   -122    -74     82       C  
ATOM   1388  N   LYS A 181      12.398 -15.263  -4.011  1.00 65.55           N  
ANISOU 1388  N   LYS A 181     8213   7834   8857   -116    -58     61       N  
ATOM   1389  CA  LYS A 181      12.342 -14.099  -4.893  1.00 61.90           C  
ANISOU 1389  CA  LYS A 181     7738   7387   8392   -109    -44     53       C  
ATOM   1390  C   LYS A 181      10.913 -13.876  -5.419  1.00 59.60           C  
ANISOU 1390  C   LYS A 181     7466   7127   8053   -123    -33     33       C  
ATOM   1391  O   LYS A 181      10.357 -12.784  -5.271  1.00 57.91           O  
ANISOU 1391  O   LYS A 181     7246   6938   7819   -127    -43     27       O  
ATOM   1392  CB  LYS A 181      13.373 -14.206  -6.028  1.00 47.69           C  
ANISOU 1392  CB  LYS A 181     5927   5565   6628    -89    -14     57       C  
ATOM   1393  CG  LYS A 181      14.837 -14.221  -5.526  1.00 53.79           C  
ANISOU 1393  CG  LYS A 181     6676   6310   7453    -73    -25     79       C  
ATOM   1394  CD  LYS A 181      15.883 -14.070  -6.643  1.00 48.90           C  
ANISOU 1394  CD  LYS A 181     6040   5670   6870    -53      5     84       C  
ATOM   1395  N   LEU A 182      10.322 -14.911  -6.015  1.00 47.04           N  
ANISOU 1395  N   LEU A 182     5897   5533   6442   -131    -14     23       N  
ATOM   1396  CA  LEU A 182       8.943 -14.832  -6.485  1.00 54.13           C  
ANISOU 1396  CA  LEU A 182     6813   6459   7294   -147     -6      5       C  
ATOM   1397  C   LEU A 182       7.966 -14.443  -5.351  1.00 50.31           C  
ANISOU 1397  C   LEU A 182     6334   6003   6780   -163    -35      3       C  
ATOM   1398  O   LEU A 182       7.087 -13.599  -5.536  1.00 49.63           O  
ANISOU 1398  O   LEU A 182     6248   5945   6666   -170    -36     -7       O  
ATOM   1399  CB  LEU A 182       8.527 -16.138  -7.177  1.00 49.68           C  
ANISOU 1399  CB  LEU A 182     6274   5885   6716   -155     16     -3       C  
ATOM   1400  CG  LEU A 182       9.416 -16.630  -8.323  1.00 41.25           C  
ANISOU 1400  CG  LEU A 182     5207   4789   5676   -139     47     -1       C  
ATOM   1401  CD1 LEU A 182       8.854 -17.901  -8.884  1.00 48.43           C  
ANISOU 1401  CD1 LEU A 182     6145   5690   6564   -150     65    -10       C  
ATOM   1402  CD2 LEU A 182       9.504 -15.599  -9.412  1.00 52.37           C  
ANISOU 1402  CD2 LEU A 182     6605   6207   7086   -129     66     -8       C  
ATOM   1403  N   ASP A 183       8.134 -15.045  -4.181  1.00 48.46           N  
ANISOU 1403  N   ASP A 183     6104   5759   6552   -169    -57     13       N  
ATOM   1404  CA  ASP A 183       7.351 -14.655  -3.015  1.00 61.66           C  
ANISOU 1404  CA  ASP A 183     7779   7451   8197   -184    -85     13       C  
ATOM   1405  C   ASP A 183       7.529 -13.180  -2.668  1.00 65.59           C  
ANISOU 1405  C   ASP A 183     8258   7965   8700   -177    -99     16       C  
ATOM   1406  O   ASP A 183       6.575 -12.515  -2.262  1.00 71.53           O  
ANISOU 1406  O   ASP A 183     9014   8744   9421   -187   -110      9       O  
ATOM   1407  CB  ASP A 183       7.716 -15.514  -1.804  1.00 65.94           C  
ANISOU 1407  CB  ASP A 183     8328   7976   8750   -189   -107     25       C  
ATOM   1408  CG  ASP A 183       7.204 -16.933  -1.921  1.00 71.12           C  
ANISOU 1408  CG  ASP A 183     9008   8624   9390   -201    -98     20       C  
ATOM   1409  OD1 ASP A 183       6.549 -17.261  -2.941  1.00 70.80           O  
ANISOU 1409  OD1 ASP A 183     8980   8592   9330   -206    -74      7       O  
ATOM   1410  OD2 ASP A 183       7.453 -17.719  -0.982  1.00 75.98           O  
ANISOU 1410  OD2 ASP A 183     9632   9225  10014   -206   -115     29       O  
ATOM   1411  N   GLU A 184       8.747 -12.666  -2.812  1.00 73.44           N  
ANISOU 1411  N   GLU A 184     9231   8941   9732   -160    -99     27       N  
ATOM   1412  CA  GLU A 184       9.008 -11.261  -2.497  1.00 67.02           C  
ANISOU 1412  CA  GLU A 184     8400   8139   8925   -153   -113     31       C  
ATOM   1413  C   GLU A 184       8.276 -10.384  -3.503  1.00 60.50           C  
ANISOU 1413  C   GLU A 184     7573   7338   8076   -152    -94     16       C  
ATOM   1414  O   GLU A 184       7.522  -9.493  -3.122  1.00 58.45           O  
ANISOU 1414  O   GLU A 184     7314   7104   7791   -158   -105     11       O  
ATOM   1415  CB  GLU A 184      10.507 -10.951  -2.490  1.00 59.87           C  
ANISOU 1415  CB  GLU A 184     7473   7208   8068   -136   -117     46       C  
ATOM   1416  N   LEU A 185       8.486 -10.664  -4.784  1.00 53.32           N  
ANISOU 1416  N   LEU A 185     6664   6420   7174   -144    -65     10       N  
ATOM   1417  CA  LEU A 185       7.784  -9.973  -5.862  1.00 52.23           C  
ANISOU 1417  CA  LEU A 185     6527   6304   7014   -144    -45     -4       C  
ATOM   1418  C   LEU A 185       6.256  -9.989  -5.720  1.00 53.53           C  
ANISOU 1418  C   LEU A 185     6709   6500   7131   -161    -48    -17       C  
ATOM   1419  O   LEU A 185       5.596  -8.939  -5.809  1.00 52.28           O  
ANISOU 1419  O   LEU A 185     6546   6367   6952   -163    -51    -24       O  
ATOM   1420  CB  LEU A 185       8.191 -10.564  -7.210  1.00 41.40           C  
ANISOU 1420  CB  LEU A 185     5159   4916   5655   -135    -13     -9       C  
ATOM   1421  CG  LEU A 185       9.457  -9.912  -7.766  1.00 45.44           C  
ANISOU 1421  CG  LEU A 185     5650   5410   6207   -115     -2      0       C  
ATOM   1422  CD1 LEU A 185      10.232  -9.209  -6.664  1.00 53.04           C  
ANISOU 1422  CD1 LEU A 185     6592   6366   7193   -109    -30     14       C  
ATOM   1423  CD2 LEU A 185      10.325 -10.935  -8.463  1.00 33.21           C  
ANISOU 1423  CD2 LEU A 185     4102   3828   4686   -105     20      4       C  
ATOM   1424  N   ARG A 186       5.699 -11.177  -5.516  1.00 50.80           N  
ANISOU 1424  N   ARG A 186     6381   6151   6769   -175    -48    -20       N  
ATOM   1425  CA  ARG A 186       4.252 -11.327  -5.389  1.00 57.09           C  
ANISOU 1425  CA  ARG A 186     7193   6976   7522   -193    -50    -32       C  
ATOM   1426  C   ARG A 186       3.701 -10.496  -4.235  1.00 58.39           C  
ANISOU 1426  C   ARG A 186     7354   7163   7670   -199    -75    -29       C  
ATOM   1427  O   ARG A 186       2.695  -9.799  -4.370  1.00 58.26           O  
ANISOU 1427  O   ARG A 186     7339   7175   7623   -205    -75    -38       O  
ATOM   1428  CB  ARG A 186       3.881 -12.796  -5.212  1.00 61.34           C  
ANISOU 1428  CB  ARG A 186     7752   7504   8050   -207    -48    -33       C  
ATOM   1429  CG  ARG A 186       2.458 -13.021  -4.760  1.00 65.77           C  
ANISOU 1429  CG  ARG A 186     8327   8093   8568   -227    -56    -41       C  
ATOM   1430  CD  ARG A 186       2.413 -14.149  -3.759  1.00 69.86           C  
ANISOU 1430  CD  ARG A 186     8860   8599   9086   -239    -71    -35       C  
ATOM   1431  NE  ARG A 186       3.397 -13.962  -2.694  1.00 66.77           N  
ANISOU 1431  NE  ARG A 186     8458   8189   8722   -230    -92    -21       N  
ATOM   1432  N   ASP A 187       4.367 -10.563  -3.096  1.00 61.96           N  
ANISOU 1432  N   ASP A 187     7802   7600   8141   -197    -98    -17       N  
ATOM   1433  CA  ASP A 187       3.892  -9.842  -1.933  1.00 64.25           C  
ANISOU 1433  CA  ASP A 187     8090   7907   8414   -204   -122    -14       C  
ATOM   1434  C   ASP A 187       3.922  -8.349  -2.203  1.00 71.56           C  
ANISOU 1434  C   ASP A 187     9002   8849   9340   -194   -122    -16       C  
ATOM   1435  O   ASP A 187       2.996  -7.637  -1.822  1.00 74.27           O  
ANISOU 1435  O   ASP A 187     9348   9218   9654   -200   -129    -21       O  
ATOM   1436  CB  ASP A 187       4.724 -10.192  -0.701  1.00 70.48           C  
ANISOU 1436  CB  ASP A 187     8878   8674   9225   -203   -147      1       C  
ATOM   1437  CG  ASP A 187       4.436 -11.590  -0.178  1.00 70.87           C  
ANISOU 1437  CG  ASP A 187     8946   8713   9267   -217   -151      3       C  
ATOM   1438  OD1 ASP A 187       3.759 -12.371  -0.877  1.00 68.87           O  
ANISOU 1438  OD1 ASP A 187     8705   8465   8996   -225   -133     -7       O  
ATOM   1439  OD2 ASP A 187       4.887 -11.905   0.941  1.00 71.30           O  
ANISOU 1439  OD2 ASP A 187     9003   8753   9333   -219   -174     14       O  
ATOM   1440  N   GLU A 188       4.978  -7.880  -2.870  1.00 65.92           N  
ANISOU 1440  N   GLU A 188     8271   8118   8656   -177   -113    -11       N  
ATOM   1441  CA  GLU A 188       5.113  -6.461  -3.195  1.00 56.01           C  
ANISOU 1441  CA  GLU A 188     7002   6875   7403   -167   -112    -13       C  
ATOM   1442  C   GLU A 188       4.053  -5.975  -4.186  1.00 59.28           C  
ANISOU 1442  C   GLU A 188     7420   7316   7786   -169    -92    -27       C  
ATOM   1443  O   GLU A 188       3.450  -4.920  -3.984  1.00 55.75           O  
ANISOU 1443  O   GLU A 188     6971   6893   7320   -169    -98    -31       O  
ATOM   1444  CB  GLU A 188       6.488  -6.158  -3.763  1.00 58.95           C  
ANISOU 1444  CB  GLU A 188     7358   7224   7817   -150   -104     -4       C  
ATOM   1445  CG  GLU A 188       7.620  -6.247  -2.766  1.00 70.23           C  
ANISOU 1445  CG  GLU A 188     8777   8628   9278   -145   -126     12       C  
ATOM   1446  CD  GLU A 188       8.938  -5.806  -3.374  1.00 78.67           C  
ANISOU 1446  CD  GLU A 188     9827   9677  10389   -128   -118     21       C  
ATOM   1447  OE1 GLU A 188       8.897  -5.034  -4.362  1.00 79.27           O  
ANISOU 1447  OE1 GLU A 188     9895   9762  10463   -120   -100     14       O  
ATOM   1448  OE2 GLU A 188      10.004  -6.229  -2.868  1.00 76.15           O  
ANISOU 1448  OE2 GLU A 188     9499   9332  10104   -123   -129     35       O  
ATOM   1449  N   GLY A 189       3.829  -6.735  -5.256  1.00 46.67           N  
ANISOU 1449  N   GLY A 189     5831   5717   6185   -171    -69    -35       N  
ATOM   1450  CA  GLY A 189       2.842  -6.336  -6.245  1.00 42.10           C  
ANISOU 1450  CA  GLY A 189     5256   5163   5578   -174    -52    -49       C  
ATOM   1451  C   GLY A 189       1.464  -6.229  -5.625  1.00 50.10           C  
ANISOU 1451  C   GLY A 189     6279   6206   6552   -189    -63    -55       C  
ATOM   1452  O   GLY A 189       0.735  -5.274  -5.878  1.00 57.72           O  
ANISOU 1452  O   GLY A 189     7241   7196   7496   -189    -60    -61       O  
ATOM   1453  N   LYS A 190       1.104  -7.226  -4.821  1.00 51.80           N  
ANISOU 1453  N   LYS A 190     6506   6418   6758   -203    -73    -52       N  
ATOM   1454  CA  LYS A 190      -0.151  -7.219  -4.075  1.00 59.52           C  
ANISOU 1454  CA  LYS A 190     7492   7421   7700   -218    -85    -56       C  
ATOM   1455  C   LYS A 190      -0.249  -5.932  -3.281  1.00 52.82           C  
ANISOU 1455  C   LYS A 190     6636   6587   6847   -212   -101    -52       C  
ATOM   1456  O   LYS A 190      -1.264  -5.237  -3.314  1.00 48.65           O  
ANISOU 1456  O   LYS A 190     6108   6088   6291   -216   -100    -58       O  
ATOM   1457  CB  LYS A 190      -0.217  -8.393  -3.088  1.00 64.25           C  
ANISOU 1457  CB  LYS A 190     8105   8009   8298   -231    -98    -50       C  
ATOM   1458  CG  LYS A 190      -0.608  -9.716  -3.680  1.00 74.41           C  
ANISOU 1458  CG  LYS A 190     9406   9290   9575   -243    -85    -56       C  
ATOM   1459  CD  LYS A 190      -1.114 -10.660  -2.588  1.00 81.68           C  
ANISOU 1459  CD  LYS A 190    10342  10211  10482   -260   -100    -53       C  
ATOM   1460  CE  LYS A 190      -0.174 -10.697  -1.386  1.00 83.50           C  
ANISOU 1460  CE  LYS A 190    10570  10420  10737   -254   -121    -40       C  
ATOM   1461  NZ  LYS A 190      -0.693 -11.586  -0.303  1.00 84.48           N  
ANISOU 1461  NZ  LYS A 190    10710  10544  10846   -271   -136    -37       N  
ATOM   1462  N   ALA A 191       0.816  -5.630  -2.552  1.00 60.68           N  
ANISOU 1462  N   ALA A 191     7624   7563   7870   -203   -116    -41       N  
ATOM   1463  CA  ALA A 191       0.892  -4.399  -1.803  1.00 58.82           C  
ANISOU 1463  CA  ALA A 191     7382   7336   7632   -197   -132    -37       C  
ATOM   1464  C   ALA A 191       0.630  -3.221  -2.744  1.00 60.44           C  
ANISOU 1464  C   ALA A 191     7576   7559   7829   -187   -118    -44       C  
ATOM   1465  O   ALA A 191      -0.423  -2.595  -2.677  1.00 70.16           O  
ANISOU 1465  O   ALA A 191     8810   8817   9030   -191   -117    -50       O  
ATOM   1466  CB  ALA A 191       2.241  -4.277  -1.137  1.00 54.65           C  
ANISOU 1466  CB  ALA A 191     6846   6780   7139   -189   -148    -24       C  
ATOM   1467  N   SER A 192       1.575  -2.938  -3.631  1.00 55.85           N  
ANISOU 1467  N   SER A 192     6984   6962   7274   -174   -106    -43       N  
ATOM   1468  CA  SER A 192       1.439  -1.810  -4.559  1.00 53.69           C  
ANISOU 1468  CA  SER A 192     6701   6702   6996   -163    -92    -49       C  
ATOM   1469  C   SER A 192       0.008  -1.676  -5.085  1.00 50.64           C  
ANISOU 1469  C   SER A 192     6322   6347   6572   -171    -81    -61       C  
ATOM   1470  O   SER A 192      -0.571  -0.613  -5.005  1.00 55.52           O  
ANISOU 1470  O   SER A 192     6936   6987   7172   -168    -83    -64       O  
ATOM   1471  CB  SER A 192       2.430  -1.944  -5.718  1.00 53.34           C  
ANISOU 1471  CB  SER A 192     6648   6638   6981   -152    -74    -49       C  
ATOM   1472  OG  SER A 192       2.307  -0.892  -6.657  1.00 53.16           O  
ANISOU 1472  OG  SER A 192     6618   6628   6954   -142    -60    -56       O  
ATOM   1473  N   SER A 193      -0.565  -2.760  -5.599  1.00 56.91           N  
ANISOU 1473  N   SER A 193     7125   7144   7354   -182    -69    -67       N  
ATOM   1474  CA  SER A 193      -1.945  -2.736  -6.106  1.00 60.73           C  
ANISOU 1474  CA  SER A 193     7615   7658   7802   -192    -60    -77       C  
ATOM   1475  C   SER A 193      -2.963  -2.205  -5.076  1.00 64.80           C  
ANISOU 1475  C   SER A 193     8133   8199   8290   -199    -75    -76       C  
ATOM   1476  O   SER A 193      -3.804  -1.362  -5.396  1.00 67.03           O  
ANISOU 1476  O   SER A 193     8413   8507   8550   -197    -70    -82       O  
ATOM   1477  CB  SER A 193      -2.365  -4.123  -6.621  1.00 52.59           C  
ANISOU 1477  CB  SER A 193     6596   6623   6762   -206    -49    -82       C  
ATOM   1478  OG  SER A 193      -3.707  -4.156  -7.084  1.00 51.66           O  
ANISOU 1478  OG  SER A 193     6484   6534   6611   -217    -42    -90       O  
ATOM   1479  N   ALA A 194      -2.889  -2.688  -3.843  1.00 62.10           N  
ANISOU 1479  N   ALA A 194     7797   7849   7948   -206    -92    -70       N  
ATOM   1480  CA  ALA A 194      -3.833  -2.242  -2.824  1.00 63.19           C  
ANISOU 1480  CA  ALA A 194     7939   8009   8060   -213   -105    -69       C  
ATOM   1481  C   ALA A 194      -3.526  -0.819  -2.327  1.00 56.32           C  
ANISOU 1481  C   ALA A 194     7062   7143   7193   -200   -114    -65       C  
ATOM   1482  O   ALA A 194      -4.410  -0.115  -1.844  1.00 53.52           O  
ANISOU 1482  O   ALA A 194     6709   6811   6814   -201   -118    -66       O  
ATOM   1483  CB  ALA A 194      -3.876  -3.236  -1.663  1.00 57.99           C  
ANISOU 1483  CB  ALA A 194     7293   7340   7400   -226   -120    -63       C  
ATOM   1484  N   LYS A 195      -2.269  -0.410  -2.448  1.00 50.94           N  
ANISOU 1484  N   LYS A 195     6374   6439   6543   -188   -117    -59       N  
ATOM   1485  CA  LYS A 195      -1.841   0.905  -1.997  1.00 54.97           C  
ANISOU 1485  CA  LYS A 195     6877   6949   7059   -176   -127    -55       C  
ATOM   1486  C   LYS A 195      -2.365   1.971  -2.976  1.00 64.27           C  
ANISOU 1486  C   LYS A 195     8048   8149   8224   -166   -112    -63       C  
ATOM   1487  O   LYS A 195      -2.802   3.054  -2.566  1.00 58.41           O  
ANISOU 1487  O   LYS A 195     7306   7423   7466   -161   -117    -63       O  
ATOM   1488  CB  LYS A 195      -0.313   0.955  -1.887  1.00 44.09           C  
ANISOU 1488  CB  LYS A 195     5493   5540   5720   -167   -136    -46       C  
ATOM   1489  CG  LYS A 195       0.212   1.779  -0.718  1.00 46.21           C  
ANISOU 1489  CG  LYS A 195     5762   5801   5995   -163   -158    -37       C  
ATOM   1490  CD  LYS A 195       1.730   1.992  -0.798  1.00 54.61           C  
ANISOU 1490  CD  LYS A 195     6814   6835   7098   -153   -165    -27       C  
ATOM   1491  CE  LYS A 195       2.510   0.792  -0.267  1.00 62.00           C  
ANISOU 1491  CE  LYS A 195     7753   7745   8058   -159   -176    -18       C  
ATOM   1492  N   GLN A 196      -2.345   1.641  -4.266  1.00 61.00           N  
ANISOU 1492  N   GLN A 196     7629   7734   7813   -164    -93    -69       N  
ATOM   1493  CA  GLN A 196      -2.919   2.511  -5.284  1.00 61.44           C  
ANISOU 1493  CA  GLN A 196     7680   7811   7855   -157    -78    -77       C  
ATOM   1494  C   GLN A 196      -4.412   2.733  -5.010  1.00 51.83           C  
ANISOU 1494  C   GLN A 196     6467   6627   6600   -165    -77    -82       C  
ATOM   1495  O   GLN A 196      -4.883   3.872  -5.011  1.00 37.63           O  
ANISOU 1495  O   GLN A 196     4665   4846   4787   -157    -77    -83       O  
ATOM   1496  CB  GLN A 196      -2.688   1.949  -6.701  1.00 58.69           C  
ANISOU 1496  CB  GLN A 196     7329   7456   7516   -156    -57    -84       C  
ATOM   1497  CG  GLN A 196      -1.197   1.852  -7.100  1.00 71.12           C  
ANISOU 1497  CG  GLN A 196     8897   8999   9128   -145    -54    -79       C  
ATOM   1498  CD  GLN A 196      -0.946   1.232  -8.482  1.00 80.22           C  
ANISOU 1498  CD  GLN A 196    10049  10142  10290   -144    -32    -85       C  
ATOM   1499  OE1 GLN A 196      -1.705   1.445  -9.434  1.00 77.67           O  
ANISOU 1499  OE1 GLN A 196     9728   9837   9947   -145    -17    -94       O  
ATOM   1500  NE2 GLN A 196       0.140   0.469  -8.592  1.00 87.31           N  
ANISOU 1500  NE2 GLN A 196    10946  11010  11218   -142    -29    -80       N  
ATOM   1501  N   ARG A 197      -5.152   1.656  -4.758  1.00 50.02           N  
ANISOU 1501  N   ARG A 197     6246   6405   6356   -180    -78    -83       N  
ATOM   1502  CA  ARG A 197      -6.596   1.784  -4.602  1.00 52.18           C  
ANISOU 1502  CA  ARG A 197     6521   6709   6595   -188    -76    -87       C  
ATOM   1503  C   ARG A 197      -6.871   2.523  -3.301  1.00 50.14           C  
ANISOU 1503  C   ARG A 197     6267   6460   6326   -186    -91    -82       C  
ATOM   1504  O   ARG A 197      -7.632   3.490  -3.263  1.00 52.17           O  
ANISOU 1504  O   ARG A 197     6520   6739   6563   -180    -88    -83       O  
ATOM   1505  CB  ARG A 197      -7.295   0.421  -4.657  1.00 47.51           C  
ANISOU 1505  CB  ARG A 197     5939   6123   5991   -207    -73    -90       C  
ATOM   1506  N   LEU A 198      -6.208   2.097  -2.239  1.00 51.49           N  
ANISOU 1506  N   LEU A 198     6443   6609   6510   -190   -106    -74       N  
ATOM   1507  CA  LEU A 198      -6.334   2.799  -0.968  1.00 53.86           C  
ANISOU 1507  CA  LEU A 198     6749   6913   6801   -188   -121    -69       C  
ATOM   1508  C   LEU A 198      -6.160   4.321  -1.093  1.00 52.02           C  
ANISOU 1508  C   LEU A 198     6510   6686   6567   -171   -120    -69       C  
ATOM   1509  O   LEU A 198      -7.014   5.076  -0.636  1.00 49.84           O  
ANISOU 1509  O   LEU A 198     6237   6431   6268   -169   -120    -69       O  
ATOM   1510  CB  LEU A 198      -5.363   2.234   0.063  1.00 49.94           C  
ANISOU 1510  CB  LEU A 198     6261   6389   6325   -192   -139    -60       C  
ATOM   1511  CG  LEU A 198      -5.495   2.853   1.455  1.00 56.18           C  
ANISOU 1511  CG  LEU A 198     7061   7180   7105   -192   -156    -54       C  
ATOM   1512  CD1 LEU A 198      -6.948   2.869   1.893  1.00 48.17           C  
ANISOU 1512  CD1 LEU A 198     6052   6194   6055   -200   -151    -57       C  
ATOM   1513  CD2 LEU A 198      -4.651   2.086   2.463  1.00 60.10           C  
ANISOU 1513  CD2 LEU A 198     7566   7650   7619   -199   -175    -45       C  
ATOM   1514  N   LYS A 199      -5.070   4.779  -1.708  1.00 56.16           N  
ANISOU 1514  N   LYS A 199     7027   7193   7117   -160   -118    -68       N  
ATOM   1515  CA  LYS A 199      -4.813   6.220  -1.742  1.00 55.51           C  
ANISOU 1515  CA  LYS A 199     6941   7114   7036   -145   -119    -67       C  
ATOM   1516  C   LYS A 199      -5.895   6.945  -2.526  1.00 46.58           C  
ANISOU 1516  C   LYS A 199     5805   6013   5880   -140   -104    -74       C  
ATOM   1517  O   LYS A 199      -6.252   8.080  -2.208  1.00 37.41           O  
ANISOU 1517  O   LYS A 199     4645   4864   4705   -131   -105    -74       O  
ATOM   1518  CB  LYS A 199      -3.438   6.544  -2.336  1.00 63.33           C  
ANISOU 1518  CB  LYS A 199     7923   8080   8059   -135   -119    -64       C  
ATOM   1519  CG  LYS A 199      -2.266   6.159  -1.451  1.00 68.04           C  
ANISOU 1519  CG  LYS A 199     8522   8647   8682   -137   -137    -55       C  
ATOM   1520  CD  LYS A 199      -0.944   6.568  -2.092  1.00 77.81           C  
ANISOU 1520  CD  LYS A 199     9749   9862   9953   -126   -135    -51       C  
ATOM   1521  CE  LYS A 199       0.234   6.034  -1.291  1.00 88.60           C  
ANISOU 1521  CE  LYS A 199    11116  11200  11350   -130   -154    -41       C  
ATOM   1522  NZ  LYS A 199       1.564   6.329  -1.912  1.00 94.27           N  
ANISOU 1522  NZ  LYS A 199    11820  11894  12102   -119   -152    -36       N  
ATOM   1523  N   CYS A 200      -6.392   6.298  -3.574  1.00 42.59           N  
ANISOU 1523  N   CYS A 200     5296   5518   5370   -145    -89    -81       N  
ATOM   1524  CA  CYS A 200      -7.429   6.897  -4.400  1.00 42.28           C  
ANISOU 1524  CA  CYS A 200     5251   5507   5308   -140    -75    -87       C  
ATOM   1525  C   CYS A 200      -8.758   6.989  -3.634  1.00 41.23           C  
ANISOU 1525  C   CYS A 200     5122   5401   5144   -147    -77    -86       C  
ATOM   1526  O   CYS A 200      -9.423   8.015  -3.676  1.00 38.33           O  
ANISOU 1526  O   CYS A 200     4752   5053   4759   -138    -73    -87       O  
ATOM   1527  CB  CYS A 200      -7.573   6.130  -5.714  1.00 42.54           C  
ANISOU 1527  CB  CYS A 200     5279   5542   5343   -146    -60    -94       C  
ATOM   1528  SG  CYS A 200      -6.177   6.387  -6.862  1.00 43.00           S  
ANISOU 1528  SG  CYS A 200     5331   5574   5433   -134    -51    -96       S  
ATOM   1529  N   ALA A 201      -9.122   5.936  -2.897  1.00 37.05           N  
ANISOU 1529  N   ALA A 201     4599   4870   4607   -162    -84    -84       N  
ATOM   1530  CA  ALA A 201     -10.372   5.957  -2.121  1.00 29.80           C  
ANISOU 1530  CA  ALA A 201     3685   3976   3661   -169    -85    -83       C  
ATOM   1531  C   ALA A 201     -10.254   6.939  -0.955  1.00 41.77           C  
ANISOU 1531  C   ALA A 201     5208   5490   5172   -160    -96    -77       C  
ATOM   1532  O   ALA A 201     -11.247   7.458  -0.459  1.00 47.32           O  
ANISOU 1532  O   ALA A 201     5913   6215   5851   -158    -93    -76       O  
ATOM   1533  CB  ALA A 201     -10.695   4.562  -1.601  1.00 37.72           C  
ANISOU 1533  CB  ALA A 201     4696   4977   4661   -187    -90    -81       C  
ATOM   1534  N   SER A 202      -9.031   7.176  -0.497  1.00 51.45           N  
ANISOU 1534  N   SER A 202     6439   6689   6420   -155   -108    -73       N  
ATOM   1535  CA  SER A 202      -8.826   8.149   0.561  1.00 58.76           C  
ANISOU 1535  CA  SER A 202     7374   7611   7342   -147   -119    -68       C  
ATOM   1536  C   SER A 202      -9.088   9.548   0.008  1.00 55.25           C  
ANISOU 1536  C   SER A 202     6924   7181   6889   -131   -109    -70       C  
ATOM   1537  O   SER A 202      -9.714  10.374   0.674  1.00 58.77           O  
ANISOU 1537  O   SER A 202     7376   7640   7315   -125   -110    -68       O  
ATOM   1538  CB  SER A 202      -7.409   8.043   1.133  1.00 67.79           C  
ANISOU 1538  CB  SER A 202     8523   8720   8513   -147   -135    -62       C  
ATOM   1539  OG  SER A 202      -7.084   6.705   1.483  1.00 68.52           O  
ANISOU 1539  OG  SER A 202     8620   8798   8617   -161   -143    -59       O  
ATOM   1540  N   LEU A 203      -8.628   9.805  -1.216  1.00 52.43           N  
ANISOU 1540  N   LEU A 203     6556   6821   6545   -123   -100    -75       N  
ATOM   1541  CA  LEU A 203      -8.822  11.115  -1.849  1.00 54.20           C  
ANISOU 1541  CA  LEU A 203     6774   7057   6762   -107    -90    -78       C  
ATOM   1542  C   LEU A 203     -10.305  11.419  -1.975  1.00 56.89           C  
ANISOU 1542  C   LEU A 203     7112   7432   7072   -106    -79    -80       C  
ATOM   1543  O   LEU A 203     -10.762  12.502  -1.604  1.00 56.98           O  
ANISOU 1543  O   LEU A 203     7126   7454   7068    -95    -78    -79       O  
ATOM   1544  CB  LEU A 203      -8.188  11.157  -3.243  1.00 44.18           C  
ANISOU 1544  CB  LEU A 203     5494   5781   5511   -101    -80    -83       C  
ATOM   1545  CG  LEU A 203      -7.843  12.501  -3.911  1.00 57.20           C  
ANISOU 1545  CG  LEU A 203     7138   7431   7164    -84    -74    -85       C  
ATOM   1546  CD1 LEU A 203      -7.877  12.367  -5.428  1.00 44.15           C  
ANISOU 1546  CD1 LEU A 203     5475   5784   5516    -81    -58    -91       C  
ATOM   1547  CD2 LEU A 203      -8.730  13.662  -3.471  1.00 62.96           C  
ANISOU 1547  CD2 LEU A 203     7872   8182   7868    -74    -71    -84       C  
ATOM   1548  N   GLN A 204     -11.048  10.449  -2.502  1.00 57.44           N  
ANISOU 1548  N   GLN A 204     7176   7516   7134   -117    -72    -83       N  
ATOM   1549  CA  GLN A 204     -12.473  10.617  -2.763  1.00 53.16           C  
ANISOU 1549  CA  GLN A 204     6628   7006   6564   -118    -61    -85       C  
ATOM   1550  C   GLN A 204     -13.235  10.820  -1.462  1.00 54.53           C  
ANISOU 1550  C   GLN A 204     6810   7191   6718   -120    -65    -80       C  
ATOM   1551  O   GLN A 204     -14.132  11.644  -1.372  1.00 50.25           O  
ANISOU 1551  O   GLN A 204     6266   6671   6156   -111    -58    -79       O  
ATOM   1552  CB  GLN A 204     -13.019   9.396  -3.510  1.00 50.04           C  
ANISOU 1552  CB  GLN A 204     6226   6620   6165   -133    -54    -89       C  
ATOM   1553  N   LYS A 205     -12.853  10.075  -0.439  1.00 59.34           N  
ANISOU 1553  N   LYS A 205     7431   7784   7333   -131    -78    -76       N  
ATOM   1554  CA  LYS A 205     -13.625  10.065   0.784  1.00 57.86           C  
ANISOU 1554  CA  LYS A 205     7253   7607   7126   -135    -81    -71       C  
ATOM   1555  C   LYS A 205     -13.296  11.247   1.702  1.00 53.01           C  
ANISOU 1555  C   LYS A 205     6651   6984   6507   -122    -87    -67       C  
ATOM   1556  O   LYS A 205     -14.193  11.875   2.261  1.00 54.21           O  
ANISOU 1556  O   LYS A 205     6807   7154   6638   -117    -82    -65       O  
ATOM   1557  CB  LYS A 205     -13.427   8.729   1.501  1.00 52.65           C  
ANISOU 1557  CB  LYS A 205     6601   6933   6471   -154    -91    -69       C  
ATOM   1558  CG  LYS A 205     -13.496   8.831   3.015  1.00 63.90           C  
ANISOU 1558  CG  LYS A 205     8043   8351   7886   -157   -102    -63       C  
ATOM   1559  CD  LYS A 205     -14.921   8.863   3.522  1.00 70.17           C  
ANISOU 1559  CD  LYS A 205     8837   9172   8651   -160    -93    -61       C  
ATOM   1560  CE  LYS A 205     -15.305   7.512   4.110  1.00 74.90           C  
ANISOU 1560  CE  LYS A 205     9443   9771   9246   -180    -97    -59       C  
ATOM   1561  NZ  LYS A 205     -14.397   7.099   5.212  1.00 76.23           N  
ANISOU 1561  NZ  LYS A 205     9628   9910   9425   -187   -114    -55       N  
ATOM   1562  N   PHE A 206     -12.016  11.562   1.853  1.00 53.19           N  
ANISOU 1562  N   PHE A 206     6679   6979   6551   -118    -99    -66       N  
ATOM   1563  CA  PHE A 206     -11.622  12.590   2.814  1.00 48.54           C  
ANISOU 1563  CA  PHE A 206     6105   6378   5959   -108   -108    -61       C  
ATOM   1564  C   PHE A 206     -11.336  13.954   2.189  1.00 45.16           C  
ANISOU 1564  C   PHE A 206     5674   5953   5533    -90   -102    -63       C  
ATOM   1565  O   PHE A 206     -11.371  14.973   2.879  1.00 51.27           O  
ANISOU 1565  O   PHE A 206     6459   6724   6295    -81   -104    -60       O  
ATOM   1566  CB  PHE A 206     -10.436  12.121   3.645  1.00 51.50           C  
ANISOU 1566  CB  PHE A 206     6492   6722   6354   -117   -127    -57       C  
ATOM   1567  CG  PHE A 206     -10.684  10.840   4.403  1.00 56.15           C  
ANISOU 1567  CG  PHE A 206     7088   7306   6939   -134   -135    -54       C  
ATOM   1568  CD1 PHE A 206      -9.958   9.695   4.115  1.00 52.70           C  
ANISOU 1568  CD1 PHE A 206     6646   6852   6524   -145   -142    -54       C  
ATOM   1569  CD2 PHE A 206     -11.625  10.790   5.422  1.00 59.05           C  
ANISOU 1569  CD2 PHE A 206     7467   7686   7282   -139   -134    -51       C  
ATOM   1570  CE1 PHE A 206     -10.171   8.517   4.821  1.00 52.50           C  
ANISOU 1570  CE1 PHE A 206     6628   6822   6496   -161   -149    -52       C  
ATOM   1571  CE2 PHE A 206     -11.840   9.614   6.136  1.00 55.11           C  
ANISOU 1571  CE2 PHE A 206     6976   7184   6780   -156   -141    -49       C  
ATOM   1572  CZ  PHE A 206     -11.111   8.477   5.831  1.00 48.70           C  
ANISOU 1572  CZ  PHE A 206     6160   6354   5990   -167   -148    -49       C  
ATOM   1573  N   GLY A 207     -11.049  13.978   0.894  1.00 36.43           N  
ANISOU 1573  N   GLY A 207     4552   4849   4440    -86    -93    -68       N  
ATOM   1574  CA  GLY A 207     -10.991  15.235   0.166  1.00 30.82           C  
ANISOU 1574  CA  GLY A 207     3837   4145   3728    -69    -85    -71       C  
ATOM   1575  C   GLY A 207      -9.577  15.706  -0.115  1.00 42.87           C  
ANISOU 1575  C   GLY A 207     5364   5645   5280    -63    -93    -71       C  
ATOM   1576  O   GLY A 207      -8.629  15.249   0.520  1.00 44.48           O  
ANISOU 1576  O   GLY A 207     5575   5824   5502    -70   -108    -66       O  
ATOM   1577  N   GLU A 208      -9.445  16.626  -1.072  1.00 43.44           N  
ANISOU 1577  N   GLU A 208     5429   5722   5355    -49    -84    -74       N  
ATOM   1578  CA  GLU A 208      -8.153  17.197  -1.427  1.00 47.07           C  
ANISOU 1578  CA  GLU A 208     5888   6158   5839    -43    -90    -74       C  
ATOM   1579  C   GLU A 208      -7.381  17.672  -0.203  1.00 48.73           C  
ANISOU 1579  C   GLU A 208     6115   6347   6055    -43   -108    -67       C  
ATOM   1580  O   GLU A 208      -6.260  17.233   0.047  1.00 53.79           O  
ANISOU 1580  O   GLU A 208     6756   6962   6720    -50   -121    -63       O  
ATOM   1581  CB  GLU A 208      -8.341  18.380  -2.364  1.00 51.71           C  
ANISOU 1581  CB  GLU A 208     6471   6758   6420    -27    -77    -78       C  
ATOM   1582  CG  GLU A 208      -8.749  18.023  -3.761  1.00 62.62           C  
ANISOU 1582  CG  GLU A 208     7836   8154   7802    -26    -61    -84       C  
ATOM   1583  CD  GLU A 208      -8.351  19.110  -4.729  1.00 67.12           C  
ANISOU 1583  CD  GLU A 208     8402   8723   8378    -11    -53    -87       C  
ATOM   1584  OE1 GLU A 208      -7.771  20.119  -4.260  1.00 63.33           O  
ANISOU 1584  OE1 GLU A 208     7931   8231   7901     -2    -60    -84       O  
ATOM   1585  OE2 GLU A 208      -8.613  18.958  -5.944  1.00 63.06           O  
ANISOU 1585  OE2 GLU A 208     7877   8219   7864     -9    -40    -93       O  
ATOM   1586  N   ARG A 209      -7.992  18.580   0.554  1.00 47.39           N  
ANISOU 1586  N   ARG A 209     5958   6186   5862    -36   -108    -65       N  
ATOM   1587  CA  ARG A 209      -7.324  19.171   1.706  1.00 52.19           C  
ANISOU 1587  CA  ARG A 209     6585   6774   6472    -36   -124    -58       C  
ATOM   1588  C   ARG A 209      -6.566  18.125   2.519  1.00 49.77           C  
ANISOU 1588  C   ARG A 209     6283   6445   6183    -52   -143    -53       C  
ATOM   1589  O   ARG A 209      -5.368  18.239   2.706  1.00 40.13           O  
ANISOU 1589  O   ARG A 209     5064   5198   4984    -54   -157    -49       O  
ATOM   1590  CB  ARG A 209      -8.301  19.953   2.589  1.00 48.66           C  
ANISOU 1590  CB  ARG A 209     6154   6341   5993    -30   -121    -57       C  
ATOM   1591  CG  ARG A 209      -7.687  20.434   3.894  1.00 55.11           C  
ANISOU 1591  CG  ARG A 209     6995   7137   6809    -32   -139    -50       C  
ATOM   1592  CD  ARG A 209      -8.759  20.924   4.841  1.00 64.16           C  
ANISOU 1592  CD  ARG A 209     8158   8296   7923    -28   -134    -48       C  
ATOM   1593  NE  ARG A 209      -8.218  21.785   5.886  1.00 66.31           N  
ANISOU 1593  NE  ARG A 209     8456   8549   8190    -27   -148    -43       N  
ATOM   1594  CZ  ARG A 209      -8.200  21.469   7.176  1.00 74.04           C  
ANISOU 1594  CZ  ARG A 209     9455   9516   9160    -37   -161    -38       C  
ATOM   1595  NH1 ARG A 209      -8.697  20.310   7.583  1.00 74.90           N  
ANISOU 1595  NH1 ARG A 209     9562   9632   9265    -49   -161    -37       N  
ATOM   1596  NH2 ARG A 209      -7.689  22.318   8.060  1.00 79.87           N  
ANISOU 1596  NH2 ARG A 209    10218  10236   9893    -35   -174    -33       N  
ATOM   1597  N   ALA A 210      -7.257  17.089   2.976  1.00 59.24           N  
ANISOU 1597  N   ALA A 210     7484   7654   7372    -63   -142    -53       N  
ATOM   1598  CA  ALA A 210      -6.577  16.059   3.749  1.00 59.66           C  
ANISOU 1598  CA  ALA A 210     7542   7685   7440    -78   -160    -48       C  
ATOM   1599  C   ALA A 210      -5.436  15.438   2.935  1.00 52.10           C  
ANISOU 1599  C   ALA A 210     6570   6709   6517    -81   -164    -48       C  
ATOM   1600  O   ALA A 210      -4.318  15.300   3.420  1.00 45.93           O  
ANISOU 1600  O   ALA A 210     5792   5901   5757    -86   -181    -41       O  
ATOM   1601  CB  ALA A 210      -7.560  14.993   4.242  1.00 55.36           C  
ANISOU 1601  CB  ALA A 210     7000   7154   6878    -89   -157    -48       C  
ATOM   1602  N   PHE A 211      -5.701  15.079   1.688  1.00 40.46           N  
ANISOU 1602  N   PHE A 211     5078   5246   5047    -78   -147    -54       N  
ATOM   1603  CA  PHE A 211      -4.637  14.476   0.912  1.00 44.57           C  
ANISOU 1603  CA  PHE A 211     5586   5749   5600    -80   -149    -54       C  
ATOM   1604  C   PHE A 211      -3.420  15.414   0.899  1.00 42.63           C  
ANISOU 1604  C   PHE A 211     5341   5482   5376    -72   -158    -49       C  
ATOM   1605  O   PHE A 211      -2.295  14.977   1.123  1.00 36.10           O  
ANISOU 1605  O   PHE A 211     4511   4630   4575    -78   -172    -43       O  
ATOM   1606  CB  PHE A 211      -5.082  14.105  -0.510  1.00 36.59           C  
ANISOU 1606  CB  PHE A 211     4559   4754   4589    -78   -128    -62       C  
ATOM   1607  CG  PHE A 211      -3.965  13.582  -1.346  1.00 47.17           C  
ANISOU 1607  CG  PHE A 211     5887   6073   5961    -78   -127    -62       C  
ATOM   1608  CD1 PHE A 211      -3.595  12.250  -1.272  1.00 55.05           C  
ANISOU 1608  CD1 PHE A 211     6882   7058   6975    -90   -131    -60       C  
ATOM   1609  CD2 PHE A 211      -3.244  14.428  -2.162  1.00 47.83           C  
ANISOU 1609  CD2 PHE A 211     5964   6150   6061    -67   -121    -63       C  
ATOM   1610  CE1 PHE A 211      -2.544  11.767  -2.020  1.00 61.35           C  
ANISOU 1610  CE1 PHE A 211     7670   7837   7804    -89   -129    -59       C  
ATOM   1611  CE2 PHE A 211      -2.192  13.962  -2.918  1.00 49.10           C  
ANISOU 1611  CE2 PHE A 211     6112   6290   6251    -66   -119    -62       C  
ATOM   1612  CZ  PHE A 211      -1.839  12.626  -2.851  1.00 61.75           C  
ANISOU 1612  CZ  PHE A 211     7712   7880   7869    -77   -122    -60       C  
ATOM   1613  N   LYS A 212      -3.665  16.703   0.680  1.00 42.78           N  
ANISOU 1613  N   LYS A 212     5363   5511   5382    -60   -152    -52       N  
ATOM   1614  CA  LYS A 212      -2.596  17.697   0.612  1.00 50.66           C  
ANISOU 1614  CA  LYS A 212     6362   6491   6398    -52   -160    -48       C  
ATOM   1615  C   LYS A 212      -1.777  17.732   1.892  1.00 46.06           C  
ANISOU 1615  C   LYS A 212     5793   5884   5825    -60   -185    -38       C  
ATOM   1616  O   LYS A 212      -0.559  17.975   1.866  1.00 29.81           O  
ANISOU 1616  O   LYS A 212     3730   3802   3793    -60   -197    -32       O  
ATOM   1617  CB  LYS A 212      -3.165  19.096   0.341  1.00 46.94           C  
ANISOU 1617  CB  LYS A 212     5895   6034   5904    -38   -150    -51       C  
ATOM   1618  CG  LYS A 212      -3.448  19.399  -1.123  1.00 44.03           C  
ANISOU 1618  CG  LYS A 212     5512   5681   5536    -28   -129    -59       C  
ATOM   1619  CD  LYS A 212      -4.106  20.776  -1.263  1.00 45.02           C  
ANISOU 1619  CD  LYS A 212     5645   5823   5638    -14   -120    -62       C  
ATOM   1620  CE  LYS A 212      -4.218  21.201  -2.718  1.00 54.99           C  
ANISOU 1620  CE  LYS A 212     6894   7096   6904     -3   -101    -69       C  
ATOM   1621  NZ  LYS A 212      -5.002  22.460  -2.916  1.00 59.82           N  
ANISOU 1621  NZ  LYS A 212     7512   7726   7490     11    -91    -72       N  
ATOM   1622  N   ALA A 213      -2.456  17.507   3.010  1.00 40.01           N  
ANISOU 1622  N   ALA A 213     5042   5123   5036    -67   -193    -36       N  
ATOM   1623  CA  ALA A 213      -1.796  17.462   4.310  1.00 50.97           C  
ANISOU 1623  CA  ALA A 213     6447   6489   6430    -76   -217    -26       C  
ATOM   1624  C   ALA A 213      -0.848  16.264   4.361  1.00 47.83           C  
ANISOU 1624  C   ALA A 213     6039   6070   6063    -87   -230    -21       C  
ATOM   1625  O   ALA A 213       0.307  16.348   4.774  1.00 49.08           O  
ANISOU 1625  O   ALA A 213     6199   6204   6246    -91   -249    -12       O  
ATOM   1626  CB  ALA A 213      -2.843  17.369   5.427  1.00 40.46           C  
ANISOU 1626  CB  ALA A 213     5136   5170   5067    -82   -220    -26       C  
ATOM   1627  N   TRP A 214      -1.369  15.132   3.942  1.00 52.02           N  
ANISOU 1627  N   TRP A 214     6561   6611   6594    -93   -219    -25       N  
ATOM   1628  CA  TRP A 214      -0.601  13.911   3.915  1.00 48.60           C  
ANISOU 1628  CA  TRP A 214     6118   6159   6187   -102   -227    -21       C  
ATOM   1629  C   TRP A 214       0.639  14.168   3.045  1.00 48.75           C  
ANISOU 1629  C   TRP A 214     6120   6161   6241    -96   -227    -18       C  
ATOM   1630  O   TRP A 214       1.760  13.865   3.447  1.00 41.48           O  
ANISOU 1630  O   TRP A 214     5197   5215   5348   -101   -245     -9       O  
ATOM   1631  CB  TRP A 214      -1.478  12.798   3.362  1.00 47.00           C  
ANISOU 1631  CB  TRP A 214     5909   5975   5976   -107   -211    -28       C  
ATOM   1632  CG  TRP A 214      -0.768  11.553   3.184  1.00 47.27           C  
ANISOU 1632  CG  TRP A 214     5933   5990   6035   -115   -216    -25       C  
ATOM   1633  CD1 TRP A 214      -0.513  10.605   4.136  1.00 50.67           C  
ANISOU 1633  CD1 TRP A 214     6373   6408   6473   -128   -232    -18       C  
ATOM   1634  CD2 TRP A 214      -0.174  11.090   1.982  1.00 44.63           C  
ANISOU 1634  CD2 TRP A 214     5581   5650   5726   -111   -204    -27       C  
ATOM   1635  NE1 TRP A 214       0.216   9.579   3.592  1.00 50.81           N  
ANISOU 1635  NE1 TRP A 214     6378   6410   6518   -131   -231    -16       N  
ATOM   1636  CE2 TRP A 214       0.439   9.852   2.262  1.00 46.93           C  
ANISOU 1636  CE2 TRP A 214     5871   5923   6039   -121   -213    -22       C  
ATOM   1637  CE3 TRP A 214      -0.090  11.606   0.682  1.00 42.85           C  
ANISOU 1637  CE3 TRP A 214     5342   5432   5508   -100   -185    -34       C  
ATOM   1638  CZ2 TRP A 214       1.112   9.109   1.297  1.00 47.71           C  
ANISOU 1638  CZ2 TRP A 214     5954   6009   6165   -119   -203    -22       C  
ATOM   1639  CZ3 TRP A 214       0.585  10.878  -0.277  1.00 47.35           C  
ANISOU 1639  CZ3 TRP A 214     5897   5989   6103    -99   -175    -34       C  
ATOM   1640  CH2 TRP A 214       1.177   9.640   0.035  1.00 52.33           C  
ANISOU 1640  CH2 TRP A 214     6526   6601   6755   -108   -184    -29       C  
ATOM   1641  N   ALA A 215       0.431  14.778   1.880  1.00 42.75           N  
ANISOU 1641  N   ALA A 215     5349   5413   5479    -84   -208    -25       N  
ATOM   1642  CA  ALA A 215       1.519  15.076   0.954  1.00 46.31           C  
ANISOU 1642  CA  ALA A 215     5784   5850   5961    -77   -203    -24       C  
ATOM   1643  C   ALA A 215       2.603  15.924   1.592  1.00 47.28           C  
ANISOU 1643  C   ALA A 215     5912   5952   6101    -76   -224    -14       C  
ATOM   1644  O   ALA A 215       3.771  15.607   1.472  1.00 45.58           O  
ANISOU 1644  O   ALA A 215     5685   5713   5919    -78   -233     -6       O  
ATOM   1645  CB  ALA A 215       1.000  15.761  -0.291  1.00 42.04           C  
ANISOU 1645  CB  ALA A 215     5235   5328   5410    -65   -180    -34       C  
ATOM   1646  N   VAL A 216       2.210  17.013   2.244  1.00 50.05           N  
ANISOU 1646  N   VAL A 216     6279   6309   6430    -73   -230    -13       N  
ATOM   1647  CA  VAL A 216       3.153  17.857   2.975  1.00 47.02           C  
ANISOU 1647  CA  VAL A 216     5903   5905   6057    -75   -252     -4       C  
ATOM   1648  C   VAL A 216       4.117  17.042   3.832  1.00 47.85           C  
ANISOU 1648  C   VAL A 216     6009   5985   6188    -87   -276      8       C  
ATOM   1649  O   VAL A 216       5.322  17.025   3.593  1.00 62.47           O  
ANISOU 1649  O   VAL A 216     7847   7816   8073    -87   -285     16       O  
ATOM   1650  CB  VAL A 216       2.422  18.822   3.905  1.00 39.55           C  
ANISOU 1650  CB  VAL A 216     4981   4967   5077    -74   -259     -4       C  
ATOM   1651  CG1 VAL A 216       3.425  19.569   4.789  1.00 44.45           C  
ANISOU 1651  CG1 VAL A 216     5614   5565   5710    -78   -284      7       C  
ATOM   1652  CG2 VAL A 216       1.585  19.800   3.084  1.00 45.32           C  
ANISOU 1652  CG2 VAL A 216     5712   5721   5785    -60   -236    -14       C  
ATOM   1653  N   ALA A 217       3.562  16.391   4.839  1.00 37.01           N  
ANISOU 1653  N   ALA A 217     4650   4613   4797    -97   -287     10       N  
ATOM   1654  CA  ALA A 217       4.294  15.532   5.737  1.00 37.60           C  
ANISOU 1654  CA  ALA A 217     4729   4667   4892   -109   -310     21       C  
ATOM   1655  C   ALA A 217       5.313  14.667   4.985  1.00 44.96           C  
ANISOU 1655  C   ALA A 217     5637   5583   5864   -109   -308     25       C  
ATOM   1656  O   ALA A 217       6.511  14.630   5.295  1.00 44.29           O  
ANISOU 1656  O   ALA A 217     5546   5474   5810   -113   -328     37       O  
ATOM   1657  CB  ALA A 217       3.295  14.654   6.441  1.00 30.70           C  
ANISOU 1657  CB  ALA A 217     3868   3803   3992   -118   -310     17       C  
ATOM   1658  N   ARG A 218       4.805  13.981   3.976  1.00 39.77           N  
ANISOU 1658  N   ARG A 218     4967   4939   5206   -105   -285     16       N  
ATOM   1659  CA  ARG A 218       5.574  13.032   3.193  1.00 35.64           C  
ANISOU 1659  CA  ARG A 218     4422   4402   4716   -104   -278     19       C  
ATOM   1660  C   ARG A 218       6.727  13.661   2.412  1.00 41.65           C  
ANISOU 1660  C   ARG A 218     5165   5149   5509    -96   -275     23       C  
ATOM   1661  O   ARG A 218       7.846  13.122   2.381  1.00 41.76           O  
ANISOU 1661  O   ARG A 218     5166   5141   5560    -98   -284     33       O  
ATOM   1662  CB  ARG A 218       4.615  12.371   2.215  1.00 35.75           C  
ANISOU 1662  CB  ARG A 218     4431   4438   4716   -101   -251      6       C  
ATOM   1663  CG  ARG A 218       5.159  11.144   1.560  1.00 50.34           C  
ANISOU 1663  CG  ARG A 218     6263   6273   6590   -102   -242      7       C  
ATOM   1664  CD  ARG A 218       4.434   9.917   2.039  1.00 50.94           C  
ANISOU 1664  CD  ARG A 218     6348   6355   6652   -113   -243      5       C  
ATOM   1665  NE  ARG A 218       4.786   8.844   1.140  1.00 54.19           N  
ANISOU 1665  NE  ARG A 218     6746   6758   7085   -112   -229      3       N  
ATOM   1666  CZ  ARG A 218       5.700   7.930   1.424  1.00 54.44           C  
ANISOU 1666  CZ  ARG A 218     6772   6767   7146   -117   -239     13       C  
ATOM   1667  NH1 ARG A 218       6.307   7.953   2.601  1.00 54.97           N  
ANISOU 1667  NH1 ARG A 218     6845   6818   7224   -123   -266     25       N  
ATOM   1668  NH2 ARG A 218       5.982   6.980   0.545  1.00 52.11           N  
ANISOU 1668  NH2 ARG A 218     6465   6464   6869   -115   -223     10       N  
ATOM   1669  N   LEU A 219       6.450  14.790   1.760  1.00 40.48           N  
ANISOU 1669  N   LEU A 219     5017   5014   5350    -86   -262     17       N  
ATOM   1670  CA  LEU A 219       7.459  15.470   0.956  1.00 44.67           C  
ANISOU 1670  CA  LEU A 219     5531   5533   5908    -77   -257     20       C  
ATOM   1671  C   LEU A 219       8.475  16.204   1.824  1.00 45.97           C  
ANISOU 1671  C   LEU A 219     5700   5677   6090    -82   -284     34       C  
ATOM   1672  O   LEU A 219       9.612  16.403   1.395  1.00 41.58           O  
ANISOU 1672  O   LEU A 219     5127   5103   5568    -79   -287     42       O  
ATOM   1673  CB  LEU A 219       6.811  16.454  -0.004  1.00 44.08           C  
ANISOU 1673  CB  LEU A 219     5457   5478   5814    -66   -235      9       C  
ATOM   1674  CG  LEU A 219       6.062  15.856  -1.194  1.00 45.77           C  
ANISOU 1674  CG  LEU A 219     5662   5710   6019    -60   -206     -4       C  
ATOM   1675  CD1 LEU A 219       5.424  16.985  -2.003  1.00 57.19           C  
ANISOU 1675  CD1 LEU A 219     7111   7176   7444    -49   -188    -14       C  
ATOM   1676  CD2 LEU A 219       7.015  15.049  -2.054  1.00 41.04           C  
ANISOU 1676  CD2 LEU A 219     5043   5093   5456    -58   -196      0       C  
ATOM   1677  N   SER A 220       8.046  16.610   3.024  1.00 38.48           N  
ANISOU 1677  N   SER A 220     4774   4731   5118    -89   -304     36       N  
ATOM   1678  CA  SER A 220       8.900  17.298   3.990  1.00 44.78           C  
ANISOU 1678  CA  SER A 220     5579   5509   5925    -96   -332     49       C  
ATOM   1679  C   SER A 220       9.935  16.367   4.613  1.00 49.33           C  
ANISOU 1679  C   SER A 220     6147   6060   6534   -106   -355     64       C  
ATOM   1680  O   SER A 220      11.087  16.764   4.831  1.00 55.33           O  
ANISOU 1680  O   SER A 220     6899   6800   7323   -108   -373     77       O  
ATOM   1681  CB  SER A 220       8.068  17.963   5.100  1.00 34.98           C  
ANISOU 1681  CB  SER A 220     4368   4277   4646   -101   -345     47       C  
ATOM   1682  OG  SER A 220       7.381  19.088   4.603  1.00 36.32           O  
ANISOU 1682  OG  SER A 220     4545   4464   4790    -90   -328     38       O  
ATOM   1683  N   GLN A 221       9.526  15.136   4.913  1.00 46.94           N  
ANISOU 1683  N   GLN A 221     5846   5759   6228   -111   -355     63       N  
ATOM   1684  CA  GLN A 221      10.455  14.162   5.475  1.00 45.35           C  
ANISOU 1684  CA  GLN A 221     5638   5535   6059   -120   -375     76       C  
ATOM   1685  C   GLN A 221      11.523  13.845   4.459  1.00 45.04           C  
ANISOU 1685  C   GLN A 221     5570   5483   6062   -113   -365     82       C  
ATOM   1686  O   GLN A 221      12.661  13.632   4.809  1.00 46.12           O  
ANISOU 1686  O   GLN A 221     5695   5597   6233   -117   -384     97       O  
ATOM   1687  CB  GLN A 221       9.761  12.868   5.843  1.00 35.56           C  
ANISOU 1687  CB  GLN A 221     4405   4301   4806   -127   -373     73       C  
ATOM   1688  CG  GLN A 221       8.831  12.961   7.002  1.00 42.95           C  
ANISOU 1688  CG  GLN A 221     5369   5245   5704   -136   -385     70       C  
ATOM   1689  CD  GLN A 221       8.363  11.593   7.413  1.00 44.01           C  
ANISOU 1689  CD  GLN A 221     5508   5381   5833   -144   -386     69       C  
ATOM   1690  OE1 GLN A 221       7.835  10.840   6.597  1.00 46.38           O  
ANISOU 1690  OE1 GLN A 221     5799   5692   6131   -139   -363     60       O  
ATOM   1691  NE2 GLN A 221       8.593  11.242   8.669  1.00 36.37           N  
ANISOU 1691  NE2 GLN A 221     4557   4399   4865   -156   -413     79       N  
ATOM   1692  N   ARG A 222      11.139  13.820   3.192  1.00 50.60           N  
ANISOU 1692  N   ARG A 222     6262   6200   6764   -102   -334     70       N  
ATOM   1693  CA  ARG A 222      12.037  13.406   2.130  1.00 55.67           C  
ANISOU 1693  CA  ARG A 222     6878   6830   7444    -94   -319     73       C  
ATOM   1694  C   ARG A 222      12.973  14.525   1.691  1.00 58.29           C  
ANISOU 1694  C   ARG A 222     7196   7152   7798    -88   -321     80       C  
ATOM   1695  O   ARG A 222      14.127  14.277   1.324  1.00 52.91           O  
ANISOU 1695  O   ARG A 222     6493   6451   7157    -86   -322     91       O  
ATOM   1696  CB  ARG A 222      11.214  12.952   0.931  1.00 53.39           C  
ANISOU 1696  CB  ARG A 222     6584   6560   7142    -86   -285     58       C  
ATOM   1697  CG  ARG A 222      12.031  12.349  -0.194  1.00 58.58           C  
ANISOU 1697  CG  ARG A 222     7217   7204   7835    -78   -265     60       C  
ATOM   1698  CD  ARG A 222      12.425  10.933   0.150  1.00 58.25           C  
ANISOU 1698  CD  ARG A 222     7171   7148   7815    -83   -272     68       C  
ATOM   1699  NE  ARG A 222      11.390  10.282   0.942  1.00 50.06           N  
ANISOU 1699  NE  ARG A 222     6153   6122   6746    -93   -279     62       N  
ATOM   1700  CZ  ARG A 222      10.528   9.389   0.463  1.00 63.20           C  
ANISOU 1700  CZ  ARG A 222     7822   7799   8392    -93   -260     51       C  
ATOM   1701  NH1 ARG A 222      10.573   9.013  -0.822  1.00 45.11           N  
ANISOU 1701  NH1 ARG A 222     5519   5510   6112    -85   -232     43       N  
ATOM   1702  NH2 ARG A 222       9.618   8.867   1.279  1.00 74.84           N  
ANISOU 1702  NH2 ARG A 222     9313   9283   9838   -103   -269     47       N  
ATOM   1703  N   PHE A 223      12.467  15.755   1.714  1.00 47.19           N  
ANISOU 1703  N   PHE A 223     5804   5760   6366    -86   -319     73       N  
ATOM   1704  CA  PHE A 223      13.212  16.890   1.190  1.00 38.70           C  
ANISOU 1704  CA  PHE A 223     4718   4679   5308    -80   -318     77       C  
ATOM   1705  C   PHE A 223      13.394  17.980   2.241  1.00 46.75           C  
ANISOU 1705  C   PHE A 223     5755   5693   6315    -87   -345     85       C  
ATOM   1706  O   PHE A 223      13.001  19.136   2.015  1.00 41.94           O  
ANISOU 1706  O   PHE A 223     5156   5095   5685    -82   -339     78       O  
ATOM   1707  CB  PHE A 223      12.468  17.462  -0.002  1.00 42.68           C  
ANISOU 1707  CB  PHE A 223     5222   5203   5792    -67   -286     61       C  
ATOM   1708  CG  PHE A 223      12.181  16.448  -1.067  1.00 45.42           C  
ANISOU 1708  CG  PHE A 223     5556   5557   6146    -61   -258     53       C  
ATOM   1709  CD1 PHE A 223      13.137  15.500  -1.407  1.00 35.83           C  
ANISOU 1709  CD1 PHE A 223     4321   4323   4970    -61   -256     62       C  
ATOM   1710  CD2 PHE A 223      10.973  16.459  -1.747  1.00 42.61           C  
ANISOU 1710  CD2 PHE A 223     5208   5224   5757    -55   -234     36       C  
ATOM   1711  CE1 PHE A 223      12.893  14.590  -2.406  1.00 33.03           C  
ANISOU 1711  CE1 PHE A 223     3957   3972   4621    -55   -229     53       C  
ATOM   1712  CE2 PHE A 223      10.706  15.536  -2.745  1.00 36.85           C  
ANISOU 1712  CE2 PHE A 223     4469   4500   5032    -51   -210     28       C  
ATOM   1713  CZ  PHE A 223      11.664  14.600  -3.079  1.00 38.05           C  
ANISOU 1713  CZ  PHE A 223     4602   4632   5221    -50   -207     37       C  
ATOM   1714  N   PRO A 224      13.989  17.625   3.393  1.00 31.43           N  
ANISOU 1714  N   PRO A 224     3820   3735   4387    -99   -376     99       N  
ATOM   1715  CA  PRO A 224      14.034  18.585   4.512  1.00 42.06           C  
ANISOU 1715  CA  PRO A 224     5188   5076   5717   -108   -404    106       C  
ATOM   1716  C   PRO A 224      14.691  19.944   4.210  1.00 47.12           C  
ANISOU 1716  C   PRO A 224     5826   5711   6366   -105   -408    110       C  
ATOM   1717  O   PRO A 224      14.351  20.924   4.871  1.00 54.56           O  
ANISOU 1717  O   PRO A 224     6792   6657   7283   -110   -421    109       O  
ATOM   1718  CB  PRO A 224      14.803  17.836   5.609  1.00 37.70           C  
ANISOU 1718  CB  PRO A 224     4636   4502   5186   -122   -437    122       C  
ATOM   1719  CG  PRO A 224      15.361  16.569   4.946  1.00 41.00           C  
ANISOU 1719  CG  PRO A 224     5027   4911   5640   -117   -425    126       C  
ATOM   1720  CD  PRO A 224      14.493  16.292   3.759  1.00 30.78           C  
ANISOU 1720  CD  PRO A 224     3727   3638   4331   -105   -387    109       C  
ATOM   1721  N   LYS A 225      15.590  20.014   3.231  1.00 50.26           N  
ANISOU 1721  N   LYS A 225     6197   6100   6800    -99   -396    114       N  
ATOM   1722  CA  LYS A 225      16.271  21.278   2.904  1.00 59.34           C  
ANISOU 1722  CA  LYS A 225     7342   7243   7960    -97   -400    119       C  
ATOM   1723  C   LYS A 225      15.389  22.219   2.100  1.00 49.07           C  
ANISOU 1723  C   LYS A 225     6051   5964   6629    -85   -373    103       C  
ATOM   1724  O   LYS A 225      15.697  23.407   1.971  1.00 44.00           O  
ANISOU 1724  O   LYS A 225     5413   5319   5984    -84   -377    104       O  
ATOM   1725  CB  LYS A 225      17.576  21.043   2.120  1.00 59.46           C  
ANISOU 1725  CB  LYS A 225     7324   7242   8027    -93   -395    131       C  
ATOM   1726  CG  LYS A 225      18.827  20.888   2.960  1.00 66.57           C  
ANISOU 1726  CG  LYS A 225     8214   8117   8962   -105   -429    153       C  
ATOM   1727  CD  LYS A 225      19.382  19.485   2.816  1.00 64.54           C  
ANISOU 1727  CD  LYS A 225     7934   7848   8740   -105   -427    161       C  
ATOM   1728  CE  LYS A 225      20.875  19.394   3.109  1.00 49.28           C  
ANISOU 1728  CE  LYS A 225     5977   5889   6856   -111   -450    184       C  
ATOM   1729  NZ  LYS A 225      21.456  18.191   2.431  1.00 55.47           N  
ANISOU 1729  NZ  LYS A 225     6734   6665   7679   -104   -434    190       N  
ATOM   1730  N   ALA A 226      14.311  21.693   1.528  1.00 50.73           N  
ANISOU 1730  N   ALA A 226     6264   6194   6816    -77   -347     87       N  
ATOM   1731  CA  ALA A 226      13.456  22.514   0.667  1.00 45.52           C  
ANISOU 1731  CA  ALA A 226     5612   5556   6129    -65   -321     71       C  
ATOM   1732  C   ALA A 226      12.700  23.553   1.481  1.00 52.66           C  
ANISOU 1732  C   ALA A 226     6546   6470   6994    -68   -333     67       C  
ATOM   1733  O   ALA A 226      12.189  23.255   2.568  1.00 56.44           O  
ANISOU 1733  O   ALA A 226     7044   6949   7451    -76   -349     69       O  
ATOM   1734  CB  ALA A 226      12.480  21.645  -0.141  1.00 33.36           C  
ANISOU 1734  CB  ALA A 226     4067   4035   4574    -57   -292     57       C  
ATOM   1735  N   GLU A 227      12.630  24.768   0.940  1.00 52.14           N  
ANISOU 1735  N   GLU A 227     6484   6409   6916    -60   -322     62       N  
ATOM   1736  CA  GLU A 227      11.828  25.830   1.525  1.00 54.59           C  
ANISOU 1736  CA  GLU A 227     6824   6731   7187    -59   -327     57       C  
ATOM   1737  C   GLU A 227      10.368  25.428   1.410  1.00 54.91           C  
ANISOU 1737  C   GLU A 227     6876   6797   7192    -52   -308     42       C  
ATOM   1738  O   GLU A 227       9.989  24.718   0.465  1.00 51.12           O  
ANISOU 1738  O   GLU A 227     6380   6329   6716    -45   -284     34       O  
ATOM   1739  CB  GLU A 227      12.074  27.151   0.790  1.00 51.49           C  
ANISOU 1739  CB  GLU A 227     6432   6340   6794    -51   -317     54       C  
ATOM   1740  N   PHE A 228       9.558  25.875   2.368  1.00 48.00           N  
ANISOU 1740  N   PHE A 228     6028   5929   6281    -55   -317     39       N  
ATOM   1741  CA  PHE A 228       8.120  25.598   2.377  1.00 43.67           C  
ANISOU 1741  CA  PHE A 228     5491   5405   5695    -49   -300     27       C  
ATOM   1742  C   PHE A 228       7.392  25.995   1.088  1.00 45.52           C  
ANISOU 1742  C   PHE A 228     5717   5661   5916    -34   -268     13       C  
ATOM   1743  O   PHE A 228       6.504  25.283   0.634  1.00 49.25           O  
ANISOU 1743  O   PHE A 228     6184   6152   6377    -30   -250      4       O  
ATOM   1744  CB  PHE A 228       7.451  26.304   3.551  1.00 52.14           C  
ANISOU 1744  CB  PHE A 228     6597   6482   6733    -53   -313     27       C  
ATOM   1745  CG  PHE A 228       5.953  26.106   3.609  1.00 54.87           C  
ANISOU 1745  CG  PHE A 228     6954   6853   7041    -46   -295     15       C  
ATOM   1746  CD1 PHE A 228       5.404  25.129   4.424  1.00 45.37           C  
ANISOU 1746  CD1 PHE A 228     5760   5654   5827    -54   -302     16       C  
ATOM   1747  CD2 PHE A 228       5.097  26.906   2.863  1.00 51.67           C  
ANISOU 1747  CD2 PHE A 228     6552   6469   6612    -32   -271      5       C  
ATOM   1748  CE1 PHE A 228       4.029  24.944   4.489  1.00 50.34           C  
ANISOU 1748  CE1 PHE A 228     6398   6306   6422    -49   -285      6       C  
ATOM   1749  CE2 PHE A 228       3.717  26.729   2.924  1.00 35.66           C  
ANISOU 1749  CE2 PHE A 228     4534   4465   4551    -26   -255     -5       C  
ATOM   1750  CZ  PHE A 228       3.185  25.755   3.743  1.00 46.69           C  
ANISOU 1750  CZ  PHE A 228     5937   5865   5937    -34   -262     -4       C  
ATOM   1751  N   ALA A 229       7.738  27.148   0.521  1.00 39.87           N  
ANISOU 1751  N   ALA A 229     5002   4944   5203    -26   -262     12       N  
ATOM   1752  CA  ALA A 229       7.125  27.576  -0.730  1.00 41.94           C  
ANISOU 1752  CA  ALA A 229     5256   5225   5454    -12   -233      1       C  
ATOM   1753  C   ALA A 229       7.338  26.492  -1.781  1.00 51.39           C  
ANISOU 1753  C   ALA A 229     6427   6424   6675    -10   -217     -3       C  
ATOM   1754  O   ALA A 229       6.488  26.267  -2.635  1.00 47.78           O  
ANISOU 1754  O   ALA A 229     5964   5987   6203     -1   -193    -14       O  
ATOM   1755  CB  ALA A 229       7.738  28.859  -1.190  1.00 34.83           C  
ANISOU 1755  CB  ALA A 229     4358   4317   4560     -6   -232      2       C  
ATOM   1756  N   GLU A 230       8.492  25.831  -1.698  1.00 58.88           N  
ANISOU 1756  N   GLU A 230     7360   7351   7661    -18   -229      7       N  
ATOM   1757  CA  GLU A 230       8.898  24.815  -2.664  1.00 57.89           C  
ANISOU 1757  CA  GLU A 230     7210   7223   7564    -16   -213      6       C  
ATOM   1758  C   GLU A 230       8.113  23.535  -2.411  1.00 50.31           C  
ANISOU 1758  C   GLU A 230     6249   6273   6592    -21   -210      2       C  
ATOM   1759  O   GLU A 230       7.465  23.001  -3.302  1.00 50.41           O  
ANISOU 1759  O   GLU A 230     6255   6301   6597    -15   -187     -8       O  
ATOM   1760  CB  GLU A 230      10.399  24.549  -2.549  1.00 57.74           C  
ANISOU 1760  CB  GLU A 230     7174   7176   7588    -23   -229     20       C  
ATOM   1761  CG  GLU A 230      10.977  23.799  -3.720  1.00 57.66           C  
ANISOU 1761  CG  GLU A 230     7139   7161   7609    -19   -209     19       C  
ATOM   1762  CD  GLU A 230      10.586  24.415  -5.046  1.00 64.05           C  
ANISOU 1762  CD  GLU A 230     7943   7983   8409     -6   -181      8       C  
ATOM   1763  OE1 GLU A 230      10.627  25.658  -5.162  1.00 72.70           O  
ANISOU 1763  OE1 GLU A 230     9048   9081   9494     -1   -181      7       O  
ATOM   1764  OE2 GLU A 230      10.251  23.658  -5.982  1.00 56.44           O  
ANISOU 1764  OE2 GLU A 230     6970   7028   7448     -1   -158      0       O  
ATOM   1765  N   VAL A 231       8.157  23.058  -1.181  1.00 41.57           N  
ANISOU 1765  N   VAL A 231     5153   5158   5483    -32   -233      9       N  
ATOM   1766  CA  VAL A 231       7.302  21.961  -0.801  1.00 43.64           C  
ANISOU 1766  CA  VAL A 231     5419   5431   5729    -37   -231      5       C  
ATOM   1767  C   VAL A 231       5.860  22.242  -1.204  1.00 48.31           C  
ANISOU 1767  C   VAL A 231     6021   6052   6282    -29   -210     -9       C  
ATOM   1768  O   VAL A 231       5.224  21.410  -1.848  1.00 49.40           O  
ANISOU 1768  O   VAL A 231     6151   6204   6415    -27   -193    -16       O  
ATOM   1769  CB  VAL A 231       7.400  21.655   0.685  1.00 38.59           C  
ANISOU 1769  CB  VAL A 231     4796   4782   5086    -49   -258     14       C  
ATOM   1770  CG1 VAL A 231       6.334  20.664   1.070  1.00 29.00           C  
ANISOU 1770  CG1 VAL A 231     3588   3581   3847    -54   -254      8       C  
ATOM   1771  CG2 VAL A 231       8.762  21.074   0.999  1.00 45.64           C  
ANISOU 1771  CG2 VAL A 231     5676   5648   6019    -58   -278     28       C  
ATOM   1772  N   SER A 232       5.348  23.419  -0.859  1.00 43.42           N  
ANISOU 1772  N   SER A 232     5419   5441   5636    -23   -212    -11       N  
ATOM   1773  CA  SER A 232       3.958  23.737  -1.178  1.00 42.41           C  
ANISOU 1773  CA  SER A 232     5300   5341   5472    -15   -193    -23       C  
ATOM   1774  C   SER A 232       3.648  23.580  -2.663  1.00 42.25           C  
ANISOU 1774  C   SER A 232     5263   5335   5455     -5   -167    -32       C  
ATOM   1775  O   SER A 232       2.580  23.086  -3.043  1.00 34.44           O  
ANISOU 1775  O   SER A 232     4273   4367   4446     -3   -152    -40       O  
ATOM   1776  CB  SER A 232       3.600  25.152  -0.734  1.00 46.77           C  
ANISOU 1776  CB  SER A 232     5873   5900   6000     -8   -197    -23       C  
ATOM   1777  OG  SER A 232       2.228  25.394  -0.962  1.00 51.48           O  
ANISOU 1777  OG  SER A 232     6476   6522   6561      0   -179    -33       O  
ATOM   1778  N   LYS A 233       4.586  24.018  -3.495  1.00 40.32           N  
ANISOU 1778  N   LYS A 233     5006   5078   5235     -1   -161    -31       N  
ATOM   1779  CA  LYS A 233       4.440  23.936  -4.938  1.00 44.23           C  
ANISOU 1779  CA  LYS A 233     5487   5582   5735      8   -136    -39       C  
ATOM   1780  C   LYS A 233       4.344  22.473  -5.345  1.00 42.37           C  
ANISOU 1780  C   LYS A 233     5239   5348   5512      2   -128    -41       C  
ATOM   1781  O   LYS A 233       3.496  22.098  -6.158  1.00 38.89           O  
ANISOU 1781  O   LYS A 233     4794   4925   5056      6   -109    -51       O  
ATOM   1782  CB  LYS A 233       5.638  24.600  -5.616  1.00 51.67           C  
ANISOU 1782  CB  LYS A 233     6418   6507   6706     13   -134    -35       C  
ATOM   1783  CG  LYS A 233       5.390  25.085  -7.039  1.00 58.12           C  
ANISOU 1783  CG  LYS A 233     7229   7336   7520     25   -109    -44       C  
ATOM   1784  CD  LYS A 233       5.547  23.972  -8.050  1.00 52.61           C  
ANISOU 1784  CD  LYS A 233     6514   6636   6840     24    -91    -48       C  
ATOM   1785  CE  LYS A 233       5.524  24.518  -9.471  1.00 61.23           C  
ANISOU 1785  CE  LYS A 233     7600   7734   7932     35    -68    -56       C  
ATOM   1786  NZ  LYS A 233       5.669  23.447 -10.511  1.00 64.51           N  
ANISOU 1786  NZ  LYS A 233     8001   8146   8362     34    -49    -60       N  
ATOM   1787  N   LEU A 234       5.211  21.647  -4.762  1.00 51.04           N  
ANISOU 1787  N   LEU A 234     6331   6426   6636     -7   -143    -32       N  
ATOM   1788  CA  LEU A 234       5.222  20.217  -5.056  1.00 47.61           C  
ANISOU 1788  CA  LEU A 234     5886   5988   6215    -13   -137    -33       C  
ATOM   1789  C   LEU A 234       3.916  19.562  -4.602  1.00 45.49           C  
ANISOU 1789  C   LEU A 234     5628   5741   5915    -18   -135    -39       C  
ATOM   1790  O   LEU A 234       3.338  18.740  -5.337  1.00 33.88           O  
ANISOU 1790  O   LEU A 234     4152   4282   4440    -19   -119    -46       O  
ATOM   1791  CB  LEU A 234       6.444  19.533  -4.425  1.00 40.99           C  
ANISOU 1791  CB  LEU A 234     5040   5123   5413    -22   -155    -20       C  
ATOM   1792  CG  LEU A 234       7.755  20.135  -4.927  1.00 46.41           C  
ANISOU 1792  CG  LEU A 234     5713   5789   6132    -17   -156    -13       C  
ATOM   1793  CD1 LEU A 234       8.916  19.800  -4.010  1.00 42.90           C  
ANISOU 1793  CD1 LEU A 234     5262   5319   5718    -26   -181      2       C  
ATOM   1794  CD2 LEU A 234       8.033  19.698  -6.350  1.00 34.10           C  
ANISOU 1794  CD2 LEU A 234     4137   4228   4590    -10   -130    -19       C  
ATOM   1795  N   VAL A 235       3.431  19.932  -3.412  1.00 38.35           N  
ANISOU 1795  N   VAL A 235     4740   4842   4991    -22   -152    -36       N  
ATOM   1796  CA  VAL A 235       2.176  19.344  -2.908  1.00 46.00           C  
ANISOU 1796  CA  VAL A 235     5719   5831   5930    -27   -150    -41       C  
ATOM   1797  C   VAL A 235       1.017  19.700  -3.835  1.00 56.97           C  
ANISOU 1797  C   VAL A 235     7107   7247   7292    -18   -127    -52       C  
ATOM   1798  O   VAL A 235       0.272  18.816  -4.279  1.00 64.84           O  
ANISOU 1798  O   VAL A 235     8099   8258   8279    -22   -116    -58       O  
ATOM   1799  CB  VAL A 235       1.848  19.790  -1.481  1.00 52.67           C  
ANISOU 1799  CB  VAL A 235     6583   6676   6755    -32   -169    -36       C  
ATOM   1800  CG1 VAL A 235       0.451  19.325  -1.070  1.00 45.19           C  
ANISOU 1800  CG1 VAL A 235     5645   5751   5774    -35   -163    -41       C  
ATOM   1801  CG2 VAL A 235       2.901  19.260  -0.515  1.00 58.01           C  
ANISOU 1801  CG2 VAL A 235     7260   7325   7455    -43   -194    -24       C  
ATOM   1802  N   THR A 236       0.872  20.990  -4.136  1.00 41.45           N  
ANISOU 1802  N   THR A 236     5146   5289   5315     -7   -122    -55       N  
ATOM   1803  CA  THR A 236      -0.112  21.408  -5.130  1.00 46.38           C  
ANISOU 1803  CA  THR A 236     5768   5938   5917      2   -101    -65       C  
ATOM   1804  C   THR A 236      -0.100  20.495  -6.377  1.00 48.06           C  
ANISOU 1804  C   THR A 236     5965   6152   6141      1    -83    -71       C  
ATOM   1805  O   THR A 236      -1.111  19.887  -6.706  1.00 49.59           O  
ANISOU 1805  O   THR A 236     6159   6367   6318     -1    -73    -76       O  
ATOM   1806  CB  THR A 236       0.074  22.897  -5.528  1.00 47.00           C  
ANISOU 1806  CB  THR A 236     5850   6017   5990     15    -96    -66       C  
ATOM   1807  OG1 THR A 236      -0.570  23.730  -4.555  1.00 59.68           O  
ANISOU 1807  OG1 THR A 236     7474   7633   7570     18   -104    -64       O  
ATOM   1808  CG2 THR A 236      -0.541  23.182  -6.886  1.00 43.71           C  
ANISOU 1808  CG2 THR A 236     5427   5619   5563     25    -73    -75       C  
ATOM   1809  N   ASP A 237       1.041  20.403  -7.059  1.00 45.04           N  
ANISOU 1809  N   ASP A 237     5572   5750   5790      3    -80    -68       N  
ATOM   1810  CA  ASP A 237       1.164  19.576  -8.264  1.00 45.43           C  
ANISOU 1810  CA  ASP A 237     5610   5799   5853      2    -62    -74       C  
ATOM   1811  C   ASP A 237       0.930  18.068  -8.036  1.00 43.61           C  
ANISOU 1811  C   ASP A 237     5377   5567   5626    -10    -64    -74       C  
ATOM   1812  O   ASP A 237       0.277  17.420  -8.839  1.00 42.80           O  
ANISOU 1812  O   ASP A 237     5272   5477   5513    -12    -49    -81       O  
ATOM   1813  CB  ASP A 237       2.530  19.787  -8.914  1.00 56.75           C  
ANISOU 1813  CB  ASP A 237     7033   7208   7320      6    -59    -70       C  
ATOM   1814  CG  ASP A 237       2.706  21.188  -9.451  1.00 74.34           C  
ANISOU 1814  CG  ASP A 237     9263   9439   9545     18    -52    -72       C  
ATOM   1815  OD1 ASP A 237       1.714  21.949  -9.458  1.00 79.18           O  
ANISOU 1815  OD1 ASP A 237     9884  10073  10127     24    -48    -77       O  
ATOM   1816  OD2 ASP A 237       3.831  21.524  -9.876  1.00 80.79           O  
ANISOU 1816  OD2 ASP A 237    10071  10236  10389     22    -50    -68       O  
ATOM   1817  N   LEU A 238       1.507  17.510  -6.976  1.00 39.13           N  
ANISOU 1817  N   LEU A 238     4812   4983   5073    -18    -82    -65       N  
ATOM   1818  CA  LEU A 238       1.267  16.123  -6.607  1.00 46.35           C  
ANISOU 1818  CA  LEU A 238     5726   5895   5988    -30    -86    -64       C  
ATOM   1819  C   LEU A 238      -0.238  15.842  -6.506  1.00 54.40           C  
ANISOU 1819  C   LEU A 238     6753   6944   6973    -34    -80    -71       C  
ATOM   1820  O   LEU A 238      -0.767  14.915  -7.123  1.00 51.09           O  
ANISOU 1820  O   LEU A 238     6331   6533   6548    -39    -68    -77       O  
ATOM   1821  CB  LEU A 238       1.930  15.835  -5.269  1.00 38.35           C  
ANISOU 1821  CB  LEU A 238     4718   4865   4990    -38   -110    -54       C  
ATOM   1822  CG  LEU A 238       2.478  14.448  -5.002  1.00 35.89           C  
ANISOU 1822  CG  LEU A 238     4402   4536   4700    -48   -116    -49       C  
ATOM   1823  CD1 LEU A 238       1.872  13.878  -3.727  1.00 43.13           C  
ANISOU 1823  CD1 LEU A 238     5330   5457   5599    -59   -132    -46       C  
ATOM   1824  CD2 LEU A 238       2.241  13.527  -6.176  1.00 43.52           C  
ANISOU 1824  CD2 LEU A 238     5361   5506   5670    -48    -95    -56       C  
ATOM   1825  N   THR A 239      -0.941  16.655  -5.736  1.00 44.37           N  
ANISOU 1825  N   THR A 239     5493   5687   5677    -31    -87    -71       N  
ATOM   1826  CA  THR A 239      -2.372  16.456  -5.640  1.00 48.12           C  
ANISOU 1826  CA  THR A 239     5973   6190   6120    -34    -81    -76       C  
ATOM   1827  C   THR A 239      -3.023  16.368  -7.028  1.00 42.81           C  
ANISOU 1827  C   THR A 239     5293   5535   5437    -30    -60    -85       C  
ATOM   1828  O   THR A 239      -3.918  15.557  -7.243  1.00 35.00           O  
ANISOU 1828  O   THR A 239     4303   4562   4432    -37    -53    -89       O  
ATOM   1829  CB  THR A 239      -3.063  17.559  -4.833  1.00 50.33           C  
ANISOU 1829  CB  THR A 239     6265   6485   6374    -28    -87    -75       C  
ATOM   1830  OG1 THR A 239      -2.497  17.614  -3.510  1.00 43.94           O  
ANISOU 1830  OG1 THR A 239     5466   5659   5572    -33   -108    -67       O  
ATOM   1831  CG2 THR A 239      -4.606  17.295  -4.785  1.00 36.77           C  
ANISOU 1831  CG2 THR A 239     4550   4798   4624    -31    -78    -80       C  
ATOM   1832  N   LYS A 240      -2.595  17.209  -7.959  1.00 43.48           N  
ANISOU 1832  N   LYS A 240     5373   5618   5530    -19    -49    -88       N  
ATOM   1833  CA  LYS A 240      -3.197  17.200  -9.286  1.00 45.61           C  
ANISOU 1833  CA  LYS A 240     5637   5903   5789    -15    -30    -96       C  
ATOM   1834  C   LYS A 240      -2.871  15.884  -9.986  1.00 45.95           C  
ANISOU 1834  C   LYS A 240     5675   5936   5848    -24    -22    -99       C  
ATOM   1835  O   LYS A 240      -3.726  15.292 -10.623  1.00 54.64           O  
ANISOU 1835  O   LYS A 240     6775   7053   6933    -29    -12   -105       O  
ATOM   1836  CB  LYS A 240      -2.696  18.372 -10.127  1.00 54.98           C  
ANISOU 1836  CB  LYS A 240     6821   7085   6982     -1    -21    -99       C  
ATOM   1837  CG  LYS A 240      -2.985  18.220 -11.617  1.00 67.11           C  
ANISOU 1837  CG  LYS A 240     8352   8630   8515      2     -1   -107       C  
ATOM   1838  N   VAL A 241      -1.621  15.446  -9.867  1.00 49.51           N  
ANISOU 1838  N   VAL A 241     6122   6359   6331    -26    -27    -94       N  
ATOM   1839  CA  VAL A 241      -1.166  14.165 -10.407  1.00 48.96           C  
ANISOU 1839  CA  VAL A 241     6048   6275   6279    -34    -20    -95       C  
ATOM   1840  C   VAL A 241      -2.041  13.014  -9.885  1.00 47.00           C  
ANISOU 1840  C   VAL A 241     5805   6038   6015    -48    -24    -96       C  
ATOM   1841  O   VAL A 241      -2.553  12.190 -10.661  1.00 42.66           O  
ANISOU 1841  O   VAL A 241     5256   5496   5458    -54    -12   -102       O  
ATOM   1842  CB  VAL A 241       0.324  13.889 -10.040  1.00 45.20           C  
ANISOU 1842  CB  VAL A 241     5566   5766   5840    -34    -28    -87       C  
ATOM   1843  CG1 VAL A 241       0.728  12.470 -10.458  1.00 49.50           C  
ANISOU 1843  CG1 VAL A 241     6108   6296   6403    -42    -21    -87       C  
ATOM   1844  CG2 VAL A 241       1.247  14.939 -10.683  1.00 48.79           C  
ANISOU 1844  CG2 VAL A 241     6015   6210   6314    -21    -22    -85       C  
ATOM   1845  N   HIS A 242      -2.215  12.981  -8.568  1.00 33.29           N  
ANISOU 1845  N   HIS A 242     4073   4302   4272    -53    -42    -90       N  
ATOM   1846  CA  HIS A 242      -2.966  11.920  -7.909  1.00 39.29           C  
ANISOU 1846  CA  HIS A 242     4840   5071   5018    -66    -48    -90       C  
ATOM   1847  C   HIS A 242      -4.356  11.870  -8.492  1.00 53.29           C  
ANISOU 1847  C   HIS A 242     6614   6875   6761    -69    -36    -97       C  
ATOM   1848  O   HIS A 242      -4.867  10.806  -8.827  1.00 49.77           O  
ANISOU 1848  O   HIS A 242     6169   6434   6308    -80    -31   -101       O  
ATOM   1849  CB  HIS A 242      -3.079  12.230  -6.436  1.00 39.94           C  
ANISOU 1849  CB  HIS A 242     4929   5153   5092    -69    -67    -83       C  
ATOM   1850  CG  HIS A 242      -3.613  11.108  -5.620  1.00 54.56           C  
ANISOU 1850  CG  HIS A 242     6787   7008   6935    -83    -75    -81       C  
ATOM   1851  ND1 HIS A 242      -3.175   9.801  -5.769  1.00 56.59           N  
ANISOU 1851  ND1 HIS A 242     7043   7250   7208    -93    -75    -80       N  
ATOM   1852  CD2 HIS A 242      -4.523  11.076  -4.619  1.00 55.93           C  
ANISOU 1852  CD2 HIS A 242     6969   7197   7085    -89    -84    -80       C  
ATOM   1853  CE1 HIS A 242      -3.797   9.031  -4.907  1.00 65.53           C  
ANISOU 1853  CE1 HIS A 242     8183   8389   8328   -105    -84    -79       C  
ATOM   1854  NE2 HIS A 242      -4.630   9.780  -4.192  1.00 61.17           N  
ANISOU 1854  NE2 HIS A 242     7636   7856   7751   -103    -89    -78       N  
ATOM   1855  N   THR A 243      -4.958  13.048  -8.615  1.00 49.77           N  
ANISOU 1855  N   THR A 243     6168   6447   6296    -59    -33    -99       N  
ATOM   1856  CA  THR A 243      -6.333  13.167  -9.051  1.00 43.37           C  
ANISOU 1856  CA  THR A 243     5357   5667   5455    -60    -24   -104       C  
ATOM   1857  C   THR A 243      -6.461  12.594 -10.467  1.00 49.06           C  
ANISOU 1857  C   THR A 243     6073   6390   6177    -63     -8   -111       C  
ATOM   1858  O   THR A 243      -7.305  11.742 -10.710  1.00 40.68           O  
ANISOU 1858  O   THR A 243     5013   5343   5101    -74     -4   -114       O  
ATOM   1859  CB  THR A 243      -6.794  14.648  -8.962  1.00 49.24           C  
ANISOU 1859  CB  THR A 243     6101   6427   6182    -46    -23   -104       C  
ATOM   1860  OG1 THR A 243      -6.774  15.077  -7.584  1.00 51.20           O  
ANISOU 1860  OG1 THR A 243     6356   6672   6425    -45    -37    -98       O  
ATOM   1861  CG2 THR A 243      -8.200  14.857  -9.554  1.00 33.75           C  
ANISOU 1861  CG2 THR A 243     4136   4496   4190    -45    -12   -109       C  
ATOM   1862  N   GLU A 244      -5.614  13.045 -11.392  1.00 37.84           N  
ANISOU 1862  N   GLU A 244     4649   4955   4774    -54      1   -114       N  
ATOM   1863  CA  GLU A 244      -5.589  12.485 -12.737  1.00 34.08           C  
ANISOU 1863  CA  GLU A 244     4172   4477   4301    -57     17   -120       C  
ATOM   1864  C   GLU A 244      -5.348  10.963 -12.714  1.00 42.74           C  
ANISOU 1864  C   GLU A 244     5272   5560   5409    -71     17   -120       C  
ATOM   1865  O   GLU A 244      -6.135  10.204 -13.273  1.00 43.65           O  
ANISOU 1865  O   GLU A 244     5389   5687   5508    -81     24   -124       O  
ATOM   1866  CB  GLU A 244      -4.508  13.159 -13.589  1.00 34.28           C  
ANISOU 1866  CB  GLU A 244     4193   4483   4347    -45     27   -121       C  
ATOM   1867  CG  GLU A 244      -4.529  12.721 -15.047  1.00 52.68           C  
ANISOU 1867  CG  GLU A 244     6525   6812   6678    -46     45   -128       C  
ATOM   1868  CD  GLU A 244      -5.724  13.294 -15.796  1.00 62.92           C  
ANISOU 1868  CD  GLU A 244     7823   8138   7946    -44     52   -134       C  
ATOM   1869  OE1 GLU A 244      -6.252  14.331 -15.348  1.00 74.59           O  
ANISOU 1869  OE1 GLU A 244     9299   9633   9410    -36     46   -132       O  
ATOM   1870  OE2 GLU A 244      -6.131  12.723 -16.825  1.00 62.02           O  
ANISOU 1870  OE2 GLU A 244     7712   8029   7824    -51     64   -140       O  
ATOM   1871  N   CYS A 245      -4.257  10.524 -12.084  1.00 36.52           N  
ANISOU 1871  N   CYS A 245     4484   4746   4648    -72      9   -114       N  
ATOM   1872  CA  CYS A 245      -3.930   9.097 -12.012  1.00 41.40           C  
ANISOU 1872  CA  CYS A 245     5105   5348   5278    -84      9   -114       C  
ATOM   1873  C   CYS A 245      -5.076   8.245 -11.400  1.00 43.94           C  
ANISOU 1873  C   CYS A 245     5432   5688   5575    -99      2   -114       C  
ATOM   1874  O   CYS A 245      -5.398   7.141 -11.886  1.00 30.15           O  
ANISOU 1874  O   CYS A 245     3690   3942   3825   -111      9   -118       O  
ATOM   1875  CB  CYS A 245      -2.614   8.890 -11.241  1.00 48.00           C  
ANISOU 1875  CB  CYS A 245     5938   6154   6145    -82     -2   -105       C  
ATOM   1876  SG  CYS A 245      -1.127   9.619 -12.027  1.00 38.85           S  
ANISOU 1876  SG  CYS A 245     4771   4970   5021    -66      8   -104       S  
ATOM   1877  N   CYS A 246      -5.711   8.761 -10.355  1.00 42.88           N  
ANISOU 1877  N   CYS A 246     5298   5570   5425   -100    -10   -110       N  
ATOM   1878  CA  CYS A 246      -6.813   8.030  -9.739  1.00 49.16           C  
ANISOU 1878  CA  CYS A 246     6097   6383   6197   -113    -16   -110       C  
ATOM   1879  C   CYS A 246      -7.970   7.923 -10.718  1.00 52.76           C  
ANISOU 1879  C   CYS A 246     6553   6864   6628   -119     -4   -117       C  
ATOM   1880  O   CYS A 246      -8.732   6.976 -10.662  1.00 55.23           O  
ANISOU 1880  O   CYS A 246     6870   7189   6928   -133     -4   -118       O  
ATOM   1881  CB  CYS A 246      -7.276   8.707  -8.465  1.00 46.21           C  
ANISOU 1881  CB  CYS A 246     5726   6022   5810   -111    -30   -105       C  
ATOM   1882  SG  CYS A 246      -6.193   8.400  -7.065  1.00 46.63           S  
ANISOU 1882  SG  CYS A 246     5784   6047   5887   -113    -48    -96       S  
ATOM   1883  N   HIS A 247      -8.097   8.885 -11.625  1.00 44.18           N  
ANISOU 1883  N   HIS A 247     5461   5787   5536   -107      6   -121       N  
ATOM   1884  CA  HIS A 247      -9.174   8.822 -12.596  1.00 46.23           C  
ANISOU 1884  CA  HIS A 247     5720   6071   5773   -112     16   -126       C  
ATOM   1885  C   HIS A 247      -8.953   7.719 -13.645  1.00 50.73           C  
ANISOU 1885  C   HIS A 247     6296   6630   6350   -123     26   -131       C  
ATOM   1886  O   HIS A 247      -9.909   7.236 -14.258  1.00 56.79           O  
ANISOU 1886  O   HIS A 247     7065   7415   7097   -134     31   -135       O  
ATOM   1887  CB  HIS A 247      -9.409  10.182 -13.254  1.00 43.49           C  
ANISOU 1887  CB  HIS A 247     5369   5739   5418    -97     23   -128       C  
ATOM   1888  CG  HIS A 247     -10.417  10.137 -14.354  1.00 48.58           C  
ANISOU 1888  CG  HIS A 247     6012   6406   6041   -102     32   -133       C  
ATOM   1889  ND1 HIS A 247     -10.066  10.103 -15.689  1.00 53.92           N  
ANISOU 1889  ND1 HIS A 247     6691   7074   6723   -100     45   -139       N  
ATOM   1890  CD2 HIS A 247     -11.770  10.061 -14.322  1.00 45.13           C  
ANISOU 1890  CD2 HIS A 247     5572   5998   5577   -109     31   -133       C  
ATOM   1891  CE1 HIS A 247     -11.156  10.038 -16.428  1.00 53.17           C  
ANISOU 1891  CE1 HIS A 247     6595   7003   6604   -106     50   -142       C  
ATOM   1892  NE2 HIS A 247     -12.204  10.007 -15.624  1.00 48.18           N  
ANISOU 1892  NE2 HIS A 247     5958   6394   5953   -112     41   -138       N  
ATOM   1893  N   GLY A 248      -7.697   7.335 -13.859  1.00 38.93           N  
ANISOU 1893  N   GLY A 248     4803   5104   4882   -120     30   -131       N  
ATOM   1894  CA  GLY A 248      -7.393   6.121 -14.598  1.00 41.32           C  
ANISOU 1894  CA  GLY A 248     5114   5392   5193   -130     39   -135       C  
ATOM   1895  C   GLY A 248      -6.802   6.181 -16.007  1.00 44.65           C  
ANISOU 1895  C   GLY A 248     5539   5799   5625   -125     57   -140       C  
ATOM   1896  O   GLY A 248      -6.337   5.161 -16.516  1.00 40.58           O  
ANISOU 1896  O   GLY A 248     5032   5265   5121   -132     65   -142       O  
ATOM   1897  N   ASP A 249      -6.826   7.345 -16.652  1.00 39.14           N  
ANISOU 1897  N   ASP A 249     4837   5111   4924   -112     63   -143       N  
ATOM   1898  CA  ASP A 249      -6.279   7.461 -18.002  1.00 40.70           C  
ANISOU 1898  CA  ASP A 249     5039   5295   5131   -106     80   -148       C  
ATOM   1899  C   ASP A 249      -4.758   7.299 -17.944  1.00 48.42           C  
ANISOU 1899  C   ASP A 249     6015   6238   6144    -98     85   -145       C  
ATOM   1900  O   ASP A 249      -4.074   8.077 -17.263  1.00 38.93           O  
ANISOU 1900  O   ASP A 249     4804   5028   4958    -86     78   -140       O  
ATOM   1901  CB  ASP A 249      -6.652   8.816 -18.605  1.00 43.73           C  
ANISOU 1901  CB  ASP A 249     5418   5696   5501    -94     85   -151       C  
ATOM   1902  CG  ASP A 249      -6.279   8.934 -20.075  1.00 51.71           C  
ANISOU 1902  CG  ASP A 249     6435   6697   6516    -90    103   -157       C  
ATOM   1903  OD1 ASP A 249      -5.071   9.029 -20.391  1.00 36.20           O  
ANISOU 1903  OD1 ASP A 249     4471   4706   4578    -81    112   -157       O  
ATOM   1904  OD2 ASP A 249      -7.206   8.960 -20.918  1.00 64.47           O  
ANISOU 1904  OD2 ASP A 249     8056   8332   8108    -96    108   -162       O  
ATOM   1905  N   LEU A 250      -4.240   6.281 -18.639  1.00 37.84           N  
ANISOU 1905  N   LEU A 250     4684   4878   4816   -104     98   -148       N  
ATOM   1906  CA  LEU A 250      -2.818   5.982 -18.612  1.00 48.87           C  
ANISOU 1906  CA  LEU A 250     6079   6241   6248    -96    104   -144       C  
ATOM   1907  C   LEU A 250      -1.942   7.155 -19.092  1.00 45.85           C  
ANISOU 1907  C   LEU A 250     5690   5849   5884    -78    112   -143       C  
ATOM   1908  O   LEU A 250      -1.016   7.564 -18.388  1.00 38.79           O  
ANISOU 1908  O   LEU A 250     4785   4939   5014    -69    105   -136       O  
ATOM   1909  CB  LEU A 250      -2.522   4.712 -19.421  1.00 50.52           C  
ANISOU 1909  CB  LEU A 250     6300   6430   6463   -104    119   -148       C  
ATOM   1910  CG  LEU A 250      -1.047   4.417 -19.671  1.00 44.19           C  
ANISOU 1910  CG  LEU A 250     5497   5593   5698    -95    131   -144       C  
ATOM   1911  CD1 LEU A 250      -0.298   4.389 -18.356  1.00 44.68           C  
ANISOU 1911  CD1 LEU A 250     5548   5643   5785    -91    115   -134       C  
ATOM   1912  CD2 LEU A 250      -0.860   3.096 -20.437  1.00 40.70           C  
ANISOU 1912  CD2 LEU A 250     5070   5132   5260   -104    147   -148       C  
ATOM   1913  N   LEU A 251      -2.243   7.694 -20.276  1.00 44.54           N  
ANISOU 1913  N   LEU A 251     5527   5690   5705    -74    126   -150       N  
ATOM   1914  CA  LEU A 251      -1.413   8.752 -20.876  1.00 36.00           C  
ANISOU 1914  CA  LEU A 251     4440   4597   4639    -58    137   -150       C  
ATOM   1915  C   LEU A 251      -1.355  10.054 -20.057  1.00 41.64           C  
ANISOU 1915  C   LEU A 251     5143   5323   5355    -47    123   -145       C  
ATOM   1916  O   LEU A 251      -0.298  10.679 -19.932  1.00 41.33           O  
ANISOU 1916  O   LEU A 251     5096   5267   5341    -36    124   -141       O  
ATOM   1917  CB  LEU A 251      -1.868   9.091 -22.289  1.00 32.78           C  
ANISOU 1917  CB  LEU A 251     4042   4198   4214    -57    154   -158       C  
ATOM   1918  CG  LEU A 251      -1.908   8.034 -23.399  1.00 42.04           C  
ANISOU 1918  CG  LEU A 251     5230   5360   5383    -66    172   -165       C  
ATOM   1919  CD1 LEU A 251      -2.131   8.744 -24.729  1.00 45.00           C  
ANISOU 1919  CD1 LEU A 251     5613   5740   5745    -61    187   -172       C  
ATOM   1920  CD2 LEU A 251      -0.646   7.212 -23.472  1.00 38.29           C  
ANISOU 1920  CD2 LEU A 251     4758   4850   4942    -64    183   -161       C  
ATOM   1921  N   GLU A 252      -2.487  10.465 -19.506  1.00 39.80           N  
ANISOU 1921  N   GLU A 252     4908   5118   5094    -51    110   -146       N  
ATOM   1922  CA  GLU A 252      -2.548  11.735 -18.826  1.00 46.49           C  
ANISOU 1922  CA  GLU A 252     5748   5977   5939    -41     98   -142       C  
ATOM   1923  C   GLU A 252      -1.897  11.605 -17.458  1.00 46.37           C  
ANISOU 1923  C   GLU A 252     5727   5949   5943    -41     81   -133       C  
ATOM   1924  O   GLU A 252      -1.227  12.532 -17.002  1.00 43.76           O  
ANISOU 1924  O   GLU A 252     5390   5611   5626    -30     75   -128       O  
ATOM   1925  CB  GLU A 252      -3.999  12.227 -18.719  1.00 54.42           C  
ANISOU 1925  CB  GLU A 252     6753   7015   6907    -44     92   -145       C  
ATOM   1926  CG  GLU A 252      -4.809  12.176 -20.035  1.00 66.33           C  
ANISOU 1926  CG  GLU A 252     8269   8539   8393    -47    105   -153       C  
ATOM   1927  CD  GLU A 252      -4.326  13.151 -21.123  1.00 73.26           C  
ANISOU 1927  CD  GLU A 252     9148   9411   9277    -34    120   -156       C  
ATOM   1928  OE1 GLU A 252      -3.332  13.881 -20.893  1.00 80.44           O  
ANISOU 1928  OE1 GLU A 252    10052  10304  10208    -22    120   -153       O  
ATOM   1929  OE2 GLU A 252      -4.948  13.177 -22.216  1.00 64.98           O  
ANISOU 1929  OE2 GLU A 252     8106   8373   8209    -37    130   -162       O  
ATOM   1930  N   CYS A 253      -2.087  10.455 -16.805  1.00 54.44           N  
ANISOU 1930  N   CYS A 253     6751   6968   6964    -53     74   -131       N  
ATOM   1931  CA  CYS A 253      -1.423  10.188 -15.520  1.00 46.98           C  
ANISOU 1931  CA  CYS A 253     5803   6009   6039    -54     57   -122       C  
ATOM   1932  C   CYS A 253       0.088  10.273 -15.692  1.00 43.28           C  
ANISOU 1932  C   CYS A 253     5328   5509   5608    -46     62   -117       C  
ATOM   1933  O   CYS A 253       0.793  10.799 -14.829  1.00 44.13           O  
ANISOU 1933  O   CYS A 253     5428   5606   5733    -40     49   -109       O  
ATOM   1934  CB  CYS A 253      -1.789   8.806 -14.973  1.00 45.56           C  
ANISOU 1934  CB  CYS A 253     5628   5827   5855    -69     51   -121       C  
ATOM   1935  SG  CYS A 253      -0.812   8.279 -13.533  1.00 33.28           S  
ANISOU 1935  SG  CYS A 253     4069   4248   4327    -72     32   -110       S  
ATOM   1936  N   ALA A 254       0.559   9.768 -16.828  1.00 38.01           N  
ANISOU 1936  N   ALA A 254     4663   4827   4953    -44     81   -121       N  
ATOM   1937  CA  ALA A 254       1.986   9.601 -17.109  1.00 39.00           C  
ANISOU 1937  CA  ALA A 254     4782   4921   5116    -37     90   -116       C  
ATOM   1938  C   ALA A 254       2.638  10.922 -17.500  1.00 40.21           C  
ANISOU 1938  C   ALA A 254     4927   5070   5280    -23     95   -115       C  
ATOM   1939  O   ALA A 254       3.709  11.254 -17.006  1.00 40.50           O  
ANISOU 1939  O   ALA A 254     4954   5088   5346    -16     88   -106       O  
ATOM   1940  CB  ALA A 254       2.193   8.549 -18.200  1.00 23.71           C  
ANISOU 1940  CB  ALA A 254     2853   2970   3186    -41    111   -121       C  
ATOM   1941  N   ASP A 255       1.985  11.677 -18.375  1.00 40.20           N  
ANISOU 1941  N   ASP A 255     4930   5086   5257    -19    105   -122       N  
ATOM   1942  CA  ASP A 255       2.461  13.013 -18.698  1.00 39.41           C  
ANISOU 1942  CA  ASP A 255     4825   4985   5165     -6    109   -122       C  
ATOM   1943  C   ASP A 255       2.514  13.840 -17.416  1.00 39.18           C  
ANISOU 1943  C   ASP A 255     4789   4962   5135     -3     86   -114       C  
ATOM   1944  O   ASP A 255       3.482  14.558 -17.159  1.00 39.96           O  
ANISOU 1944  O   ASP A 255     4881   5046   5257      5     82   -108       O  
ATOM   1945  CB  ASP A 255       1.533  13.666 -19.726  1.00 40.07           C  
ANISOU 1945  CB  ASP A 255     4915   5089   5218     -3    121   -131       C  
ATOM   1946  CG  ASP A 255       1.573  12.960 -21.068  1.00 41.19           C  
ANISOU 1946  CG  ASP A 255     5066   5223   5361     -5    144   -138       C  
ATOM   1947  OD1 ASP A 255       2.545  12.231 -21.311  1.00 47.44           O  
ANISOU 1947  OD1 ASP A 255     5856   5989   6180     -5    154   -135       O  
ATOM   1948  OD2 ASP A 255       0.633  13.114 -21.871  1.00 51.03           O  
ANISOU 1948  OD2 ASP A 255     6321   6488   6580     -8    152   -146       O  
ATOM   1949  N   ASP A 256       1.482  13.728 -16.590  1.00 34.75           N  
ANISOU 1949  N   ASP A 256     4232   4421   4549    -10     71   -115       N  
ATOM   1950  CA  ASP A 256       1.467  14.507 -15.356  1.00 36.52           C  
ANISOU 1950  CA  ASP A 256     4454   4651   4770     -8     51   -109       C  
ATOM   1951  C   ASP A 256       2.649  14.124 -14.499  1.00 41.56           C  
ANISOU 1951  C   ASP A 256     5086   5264   5441    -10     38    -98       C  
ATOM   1952  O   ASP A 256       3.336  14.983 -13.989  1.00 41.82           O  
ANISOU 1952  O   ASP A 256     5114   5288   5488     -3     28    -92       O  
ATOM   1953  CB  ASP A 256       0.190  14.283 -14.553  1.00 34.16           C  
ANISOU 1953  CB  ASP A 256     4162   4378   4441    -16     39   -110       C  
ATOM   1954  CG  ASP A 256      -0.979  15.087 -15.077  1.00 45.71           C  
ANISOU 1954  CG  ASP A 256     5629   5868   5870    -12     45   -117       C  
ATOM   1955  OD1 ASP A 256      -0.815  15.835 -16.080  1.00 36.96           O  
ANISOU 1955  OD1 ASP A 256     4520   4761   4762     -3     58   -121       O  
ATOM   1956  OD2 ASP A 256      -2.069  14.963 -14.481  1.00 45.48           O  
ANISOU 1956  OD2 ASP A 256     5604   5861   5815    -18     37   -118       O  
ATOM   1957  N   ARG A 257       2.886  12.827 -14.333  1.00 42.40           N  
ANISOU 1957  N   ARG A 257     5192   5357   5559    -18     38    -96       N  
ATOM   1958  CA  ARG A 257       3.952  12.394 -13.439  1.00 33.51           C  
ANISOU 1958  CA  ARG A 257     4059   4208   4465    -20     24    -85       C  
ATOM   1959  C   ARG A 257       5.297  12.826 -14.010  1.00 39.47           C  
ANISOU 1959  C   ARG A 257     4804   4939   5255    -10     33    -80       C  
ATOM   1960  O   ARG A 257       6.156  13.305 -13.281  1.00 38.83           O  
ANISOU 1960  O   ARG A 257     4715   4845   5195     -7     19    -70       O  
ATOM   1961  CB  ARG A 257       3.936  10.887 -13.219  1.00 35.51           C  
ANISOU 1961  CB  ARG A 257     4316   4452   4725    -30     24    -84       C  
ATOM   1962  CG  ARG A 257       2.728  10.356 -12.443  1.00 30.30           C  
ANISOU 1962  CG  ARG A 257     3665   3813   4034    -42     12    -87       C  
ATOM   1963  CD  ARG A 257       2.755   8.829 -12.449  1.00 44.27           C  
ANISOU 1963  CD  ARG A 257     5438   5571   5811    -52     16    -87       C  
ATOM   1964  NE  ARG A 257       3.605   8.275 -11.389  1.00 44.25           N  
ANISOU 1964  NE  ARG A 257     5432   5548   5833    -55     -1    -76       N  
ATOM   1965  CZ  ARG A 257       4.835   7.815 -11.566  1.00 56.06           C  
ANISOU 1965  CZ  ARG A 257     6919   7016   7365    -51      3    -68       C  
ATOM   1966  NH1 ARG A 257       5.371   7.846 -12.775  1.00 75.65           N  
ANISOU 1966  NH1 ARG A 257     9396   9485   9861    -43     25    -72       N  
ATOM   1967  NH2 ARG A 257       5.530   7.322 -10.542  1.00 37.99           N  
ANISOU 1967  NH2 ARG A 257     4627   4709   5097    -55    -15    -58       N  
ATOM   1968  N   ALA A 258       5.473  12.638 -15.314  1.00 32.68           N  
ANISOU 1968  N   ALA A 258     3944   4074   4400     -5     57    -86       N  
ATOM   1969  CA  ALA A 258       6.681  13.095 -15.995  1.00 37.67           C  
ANISOU 1969  CA  ALA A 258     4565   4684   5063      5     70    -82       C  
ATOM   1970  C   ALA A 258       6.947  14.583 -15.790  1.00 44.45           C  
ANISOU 1970  C   ALA A 258     5420   5548   5922     13     62    -79       C  
ATOM   1971  O   ALA A 258       8.075  14.965 -15.479  1.00 47.42           O  
ANISOU 1971  O   ALA A 258     5784   5904   6328     17     56    -69       O  
ATOM   1972  CB  ALA A 258       6.619  12.786 -17.477  1.00 29.54           C  
ANISOU 1972  CB  ALA A 258     3540   3651   4031      8     98    -91       C  
ATOM   1973  N   ASP A 259       5.922  15.416 -15.995  1.00 40.81           N  
ANISOU 1973  N   ASP A 259     4967   5111   5427     15     62    -87       N  
ATOM   1974  CA  ASP A 259       6.072  16.866 -15.860  1.00 45.76           C  
ANISOU 1974  CA  ASP A 259     5593   5744   6051     23     56    -85       C  
ATOM   1975  C   ASP A 259       6.607  17.208 -14.491  1.00 48.52           C  
ANISOU 1975  C   ASP A 259     5938   6085   6413     20     31    -74       C  
ATOM   1976  O   ASP A 259       7.536  17.997 -14.372  1.00 44.74           O  
ANISOU 1976  O   ASP A 259     5452   5592   5955     25     26    -67       O  
ATOM   1977  CB  ASP A 259       4.756  17.605 -16.091  1.00 32.53           C  
ANISOU 1977  CB  ASP A 259     3928   4097   4335     25     58    -95       C  
ATOM   1978  CG  ASP A 259       4.291  17.513 -17.529  1.00 42.02           C  
ANISOU 1978  CG  ASP A 259     5134   5307   5524     28     83   -105       C  
ATOM   1979  OD1 ASP A 259       5.096  17.096 -18.385  1.00 42.51           O  
ANISOU 1979  OD1 ASP A 259     5193   5351   5610     30     99   -105       O  
ATOM   1980  OD2 ASP A 259       3.127  17.850 -17.813  1.00 44.56           O  
ANISOU 1980  OD2 ASP A 259     5465   5654   5813     28     85   -113       O  
ATOM   1981  N   LEU A 260       6.023  16.597 -13.464  1.00 45.15           N  
ANISOU 1981  N   LEU A 260     5517   5666   5974     11     14    -73       N  
ATOM   1982  CA  LEU A 260       6.426  16.863 -12.093  1.00 48.35           C  
ANISOU 1982  CA  LEU A 260     5921   6064   6387      7    -12    -62       C  
ATOM   1983  C   LEU A 260       7.874  16.447 -11.881  1.00 54.89           C  
ANISOU 1983  C   LEU A 260     6735   6862   7257      6    -18    -50       C  
ATOM   1984  O   LEU A 260       8.631  17.149 -11.222  1.00 63.02           O  
ANISOU 1984  O   LEU A 260     7760   7880   8303      7    -34    -41       O  
ATOM   1985  CB  LEU A 260       5.518  16.120 -11.109  1.00 38.01           C  
ANISOU 1985  CB  LEU A 260     4620   4766   5055     -3    -26    -63       C  
ATOM   1986  CG  LEU A 260       5.815  16.445  -9.647  1.00 45.31           C  
ANISOU 1986  CG  LEU A 260     5548   5685   5983     -8    -54    -53       C  
ATOM   1987  CD1 LEU A 260       6.203  17.916  -9.491  1.00 45.38           C  
ANISOU 1987  CD1 LEU A 260     5558   5693   5992     -1    -61    -50       C  
ATOM   1988  CD2 LEU A 260       4.652  16.074  -8.708  1.00 40.64           C  
ANISOU 1988  CD2 LEU A 260     4969   5112   5360    -17    -66    -55       C  
ATOM   1989  N   ALA A 261       8.253  15.300 -12.440  1.00 41.14           N  
ANISOU 1989  N   ALA A 261     4989   5108   5536      5     -4    -50       N  
ATOM   1990  CA  ALA A 261       9.595  14.761 -12.230  1.00 40.54           C  
ANISOU 1990  CA  ALA A 261     4898   5003   5501      5     -9    -38       C  
ATOM   1991  C   ALA A 261      10.632  15.653 -12.914  1.00 46.32           C  
ANISOU 1991  C   ALA A 261     5619   5721   6259     14      1    -33       C  
ATOM   1992  O   ALA A 261      11.711  15.890 -12.372  1.00 47.09           O  
ANISOU 1992  O   ALA A 261     5705   5800   6388     15    -12    -21       O  
ATOM   1993  CB  ALA A 261       9.685  13.318 -12.730  1.00 28.13           C  
ANISOU 1993  CB  ALA A 261     3325   3421   3941      2      6    -40       C  
ATOM   1994  N   LYS A 262      10.298  16.174 -14.091  1.00 43.73           N  
ANISOU 1994  N   LYS A 262     5294   5402   5919     22     24    -44       N  
ATOM   1995  CA  LYS A 262      11.245  17.034 -14.788  1.00 47.15           C  
ANISOU 1995  CA  LYS A 262     5717   5823   6376     31     35    -40       C  
ATOM   1996  C   LYS A 262      11.399  18.347 -14.011  1.00 53.13           C  
ANISOU 1996  C   LYS A 262     6475   6584   7128     31     14    -34       C  
ATOM   1997  O   LYS A 262      12.510  18.865 -13.857  1.00 50.71           O  
ANISOU 1997  O   LYS A 262     6157   6260   6852     34      8    -24       O  
ATOM   1998  CB  LYS A 262      10.831  17.270 -16.242  1.00 42.30           C  
ANISOU 1998  CB  LYS A 262     5108   5216   5747     38     65    -52       C  
ATOM   1999  N   TYR A 263      10.292  18.858 -13.487  1.00 42.37           N  
ANISOU 1999  N   TYR A 263     5127   5244   5728     29      3    -41       N  
ATOM   2000  CA  TYR A 263      10.363  20.060 -12.675  1.00 50.61           C  
ANISOU 2000  CA  TYR A 263     6174   6291   6764     29    -17    -36       C  
ATOM   2001  C   TYR A 263      11.270  19.821 -11.462  1.00 50.94           C  
ANISOU 2001  C   TYR A 263     6209   6314   6832     21    -43    -21       C  
ATOM   2002  O   TYR A 263      12.183  20.599 -11.168  1.00 38.70           O  
ANISOU 2002  O   TYR A 263     4652   4750   5303     22    -54    -11       O  
ATOM   2003  CB  TYR A 263       8.980  20.543 -12.216  1.00 45.80           C  
ANISOU 2003  CB  TYR A 263     5583   5709   6111     28    -24    -45       C  
ATOM   2004  CG  TYR A 263       9.122  21.616 -11.159  1.00 43.60           C  
ANISOU 2004  CG  TYR A 263     5311   5430   5826     26    -47    -38       C  
ATOM   2005  CD1 TYR A 263       9.014  21.306  -9.820  1.00 34.22           C  
ANISOU 2005  CD1 TYR A 263     4129   4241   4634     17    -72    -31       C  
ATOM   2006  CD2 TYR A 263       9.436  22.924 -11.502  1.00 37.37           C  
ANISOU 2006  CD2 TYR A 263     4522   4640   5035     33    -45    -38       C  
ATOM   2007  CE1 TYR A 263       9.189  22.261  -8.840  1.00 44.56           C  
ANISOU 2007  CE1 TYR A 263     5447   5548   5937     15    -94    -25       C  
ATOM   2008  CE2 TYR A 263       9.618  23.893 -10.528  1.00 44.75           C  
ANISOU 2008  CE2 TYR A 263     5466   5573   5965     31    -66    -31       C  
ATOM   2009  CZ  TYR A 263       9.486  23.560  -9.194  1.00 51.30           C  
ANISOU 2009  CZ  TYR A 263     6303   6401   6789     22    -91    -25       C  
ATOM   2010  OH  TYR A 263       9.650  24.518  -8.210  1.00 47.57           O  
ANISOU 2010  OH  TYR A 263     5841   5925   6309     19   -113    -18       O  
ATOM   2011  N   ILE A 264      11.025  18.733 -10.761  1.00 51.83           N  
ANISOU 2011  N   ILE A 264     6324   6426   6945     13    -54    -18       N  
ATOM   2012  CA  ILE A 264      11.864  18.398  -9.636  1.00 45.00           C  
ANISOU 2012  CA  ILE A 264     5451   5542   6104      6    -79     -4       C  
ATOM   2013  C   ILE A 264      13.334  18.363 -10.065  1.00 50.42           C  
ANISOU 2013  C   ILE A 264     6117   6202   6836      9    -75      8       C  
ATOM   2014  O   ILE A 264      14.207  18.914  -9.388  1.00 46.92           O  
ANISOU 2014  O   ILE A 264     5667   5745   6414      6    -95     21       O  
ATOM   2015  CB  ILE A 264      11.427  17.069  -9.049  1.00 37.81           C  
ANISOU 2015  CB  ILE A 264     4545   4632   5189     -2    -86     -4       C  
ATOM   2016  CG1 ILE A 264      10.015  17.216  -8.453  1.00 32.84           C  
ANISOU 2016  CG1 ILE A 264     3936   4029   4515     -7    -93    -13       C  
ATOM   2017  CG2 ILE A 264      12.416  16.577  -8.002  1.00 35.09           C  
ANISOU 2017  CG2 ILE A 264     4192   4265   4874    -10   -110     13       C  
ATOM   2018  CD1 ILE A 264       9.672  16.128  -7.446  1.00 30.73           C  
ANISOU 2018  CD1 ILE A 264     3674   3761   4242    -17   -109    -10       C  
ATOM   2019  N   CYS A 265      13.602  17.749 -11.212  1.00 44.82           N  
ANISOU 2019  N   CYS A 265     5399   5487   6143     16    -48      4       N  
ATOM   2020  CA  CYS A 265      14.981  17.549 -11.641  1.00 52.42           C  
ANISOU 2020  CA  CYS A 265     6342   6425   7152     20    -41     16       C  
ATOM   2021  C   CYS A 265      15.645  18.834 -12.109  1.00 55.37           C  
ANISOU 2021  C   CYS A 265     6708   6793   7538     26    -36     19       C  
ATOM   2022  O   CYS A 265      16.866  18.959 -12.062  1.00 54.09           O  
ANISOU 2022  O   CYS A 265     6528   6610   7414     27    -41     33       O  
ATOM   2023  CB  CYS A 265      15.074  16.456 -12.718  1.00 45.54           C  
ANISOU 2023  CB  CYS A 265     5464   5545   6293     25    -11     10       C  
ATOM   2024  SG  CYS A 265      14.806  14.800 -12.024  1.00 51.67           S  
ANISOU 2024  SG  CYS A 265     6244   6318   7072     17    -20     13       S  
ATOM   2025  N   GLU A 266      14.837  19.785 -12.558  1.00 52.79           N  
ANISOU 2025  N   GLU A 266     6394   6485   7178     30    -28      7       N  
ATOM   2026  CA  GLU A 266      15.363  21.061 -12.985  1.00 50.87           C  
ANISOU 2026  CA  GLU A 266     6147   6239   6942     35    -24      9       C  
ATOM   2027  C   GLU A 266      15.623  21.932 -11.754  1.00 51.13           C  
ANISOU 2027  C   GLU A 266     6184   6270   6974     28    -56     19       C  
ATOM   2028  O   GLU A 266      16.271  22.974 -11.849  1.00 40.62           O  
ANISOU 2028  O   GLU A 266     4849   4932   5655     30    -60     24       O  
ATOM   2029  CB  GLU A 266      14.386  21.750 -13.938  1.00 54.23           C  
ANISOU 2029  CB  GLU A 266     6587   6686   7334     43     -3     -7       C  
ATOM   2030  CG  GLU A 266      14.182  21.009 -15.254  1.00 64.28           C  
ANISOU 2030  CG  GLU A 266     7858   7959   8607     49     29    -17       C  
ATOM   2031  CD  GLU A 266      13.002  21.537 -16.064  1.00 71.99           C  
ANISOU 2031  CD  GLU A 266     8850   8958   9544     54     46    -34       C  
ATOM   2032  OE1 GLU A 266      12.217  22.354 -15.528  1.00 68.58           O  
ANISOU 2032  OE1 GLU A 266     8431   8544   9081     53     32    -38       O  
ATOM   2033  OE2 GLU A 266      12.858  21.124 -17.238  1.00 80.26           O  
ANISOU 2033  OE2 GLU A 266     9898  10006  10590     59     72    -42       O  
ATOM   2034  N   ASN A 267      15.137  21.497 -10.594  1.00 39.21           N  
ANISOU 2034  N   ASN A 267     4684   4766   5450     20    -80     21       N  
ATOM   2035  CA  ASN A 267      15.291  22.289  -9.376  1.00 39.26           C  
ANISOU 2035  CA  ASN A 267     4698   4770   5450     12   -111     30       C  
ATOM   2036  C   ASN A 267      15.905  21.528  -8.210  1.00 42.38           C  
ANISOU 2036  C   ASN A 267     5087   5149   5867      1   -138     44       C  
ATOM   2037  O   ASN A 267      15.506  21.735  -7.060  1.00 50.00           O  
ANISOU 2037  O   ASN A 267     6067   6119   6813     -7   -163     47       O  
ATOM   2038  CB  ASN A 267      13.937  22.837  -8.944  1.00 45.07           C  
ANISOU 2038  CB  ASN A 267     5459   5530   6137     11   -116     18       C  
ATOM   2039  CG  ASN A 267      13.428  23.923  -9.863  1.00 53.24           C  
ANISOU 2039  CG  ASN A 267     6500   6579   7149     21    -97      7       C  
ATOM   2040  OD1 ASN A 267      13.479  25.099  -9.522  1.00 63.01           O  
ANISOU 2040  OD1 ASN A 267     7747   7818   8377     21   -108      8       O  
ATOM   2041  ND2 ASN A 267      12.934  23.537 -11.033  1.00 53.32           N  
ANISOU 2041  ND2 ASN A 267     6508   6598   7152     29    -68     -5       N  
ATOM   2042  N   GLN A 268      16.863  20.649  -8.499  1.00 50.00           N  
ANISOU 2042  N   GLN A 268     6031   6095   6871      2   -133     54       N  
ATOM   2043  CA  GLN A 268      17.391  19.730  -7.483  1.00 51.49           C  
ANISOU 2043  CA  GLN A 268     6213   6269   7081     -7   -156     68       C  
ATOM   2044  C   GLN A 268      18.043  20.464  -6.323  1.00 47.98           C  
ANISOU 2044  C   GLN A 268     5770   5814   6647    -17   -191     83       C  
ATOM   2045  O   GLN A 268      17.925  20.040  -5.179  1.00 46.87           O  
ANISOU 2045  O   GLN A 268     5638   5670   6501    -26   -217     89       O  
ATOM   2046  CB  GLN A 268      18.425  18.775  -8.069  1.00 49.14           C  
ANISOU 2046  CB  GLN A 268     5891   5951   6829     -3   -143     77       C  
ATOM   2047  CG  GLN A 268      18.040  18.071  -9.331  1.00 53.24           C  
ANISOU 2047  CG  GLN A 268     6408   6475   7345      7   -107     65       C  
ATOM   2048  CD  GLN A 268      19.114  17.072  -9.731  1.00 56.86           C  
ANISOU 2048  CD  GLN A 268     6843   6910   7849     11    -96     76       C  
ATOM   2049  OE1 GLN A 268      19.743  16.447  -8.867  1.00 54.08           O  
ANISOU 2049  OE1 GLN A 268     6483   6545   7522      5   -117     91       O  
ATOM   2050  NE2 GLN A 268      19.334  16.918 -11.039  1.00 49.76           N  
ANISOU 2050  NE2 GLN A 268     5937   6009   6963     21    -63     70       N  
ATOM   2051  N   ASP A 269      18.751  21.547  -6.642  1.00 51.94           N  
ANISOU 2051  N   ASP A 269     6264   6307   7162    -15   -191     88       N  
ATOM   2052  CA  ASP A 269      19.476  22.367  -5.662  1.00 56.92           C  
ANISOU 2052  CA  ASP A 269     6895   6926   7805    -24   -224    103       C  
ATOM   2053  C   ASP A 269      18.563  22.936  -4.595  1.00 63.44           C  
ANISOU 2053  C   ASP A 269     7749   7765   8588    -32   -246     98       C  
ATOM   2054  O   ASP A 269      18.947  23.051  -3.429  1.00 69.34           O  
ANISOU 2054  O   ASP A 269     8503   8502   9341    -44   -278    110       O  
ATOM   2055  CB  ASP A 269      20.157  23.541  -6.362  1.00 57.85           C  
ANISOU 2055  CB  ASP A 269     7005   7039   7937    -20   -215    106       C  
ATOM   2056  CG  ASP A 269      21.237  23.103  -7.321  1.00 71.94           C  
ANISOU 2056  CG  ASP A 269     8760   8808   9768    -13   -195    114       C  
ATOM   2057  OD1 ASP A 269      21.655  21.922  -7.250  1.00 82.25           O  
ANISOU 2057  OD1 ASP A 269    10050  10102  11099    -13   -194    122       O  
ATOM   2058  OD2 ASP A 269      21.670  23.942  -8.143  1.00 68.98           O  
ANISOU 2058  OD2 ASP A 269     8376   8430   9402     -7   -180    114       O  
ATOM   2059  N   SER A 270      17.362  23.323  -5.016  1.00 63.28           N  
ANISOU 2059  N   SER A 270     7748   7768   8528    -26   -228     80       N  
ATOM   2060  CA  SER A 270      16.347  23.837  -4.104  1.00 59.01           C  
ANISOU 2060  CA  SER A 270     7236   7242   7945    -30   -244     73       C  
ATOM   2061  C   SER A 270      15.496  22.708  -3.487  1.00 53.87           C  
ANISOU 2061  C   SER A 270     6595   6600   7275    -35   -248     68       C  
ATOM   2062  O   SER A 270      14.614  22.980  -2.672  1.00 52.13           O  
ANISOU 2062  O   SER A 270     6397   6392   7019    -39   -260     63       O  
ATOM   2063  CB  SER A 270      15.436  24.827  -4.835  1.00 62.87           C  
ANISOU 2063  CB  SER A 270     7738   7751   8399    -21   -223     58       C  
ATOM   2064  OG  SER A 270      16.178  25.670  -5.699  1.00 63.85           O  
ANISOU 2064  OG  SER A 270     7850   7868   8542    -15   -211     60       O  
ATOM   2065  N   ILE A 271      15.749  21.449  -3.868  1.00 43.61           N  
ANISOU 2065  N   ILE A 271     5279   5295   5998    -33   -237     70       N  
ATOM   2066  CA  ILE A 271      14.908  20.359  -3.372  1.00 31.99           C  
ANISOU 2066  CA  ILE A 271     3816   3831   4507    -38   -239     65       C  
ATOM   2067  C   ILE A 271      15.609  19.294  -2.522  1.00 40.98           C  
ANISOU 2067  C   ILE A 271     4947   4952   5673    -47   -261     79       C  
ATOM   2068  O   ILE A 271      15.175  19.015  -1.399  1.00 52.24           O  
ANISOU 2068  O   ILE A 271     6389   6379   7081    -56   -283     81       O  
ATOM   2069  CB  ILE A 271      14.071  19.725  -4.521  1.00 48.24           C  
ANISOU 2069  CB  ILE A 271     5873   5906   6551    -28   -205     49       C  
ATOM   2070  CG1 ILE A 271      13.178  20.801  -5.160  1.00 47.18           C  
ANISOU 2070  CG1 ILE A 271     5751   5793   6383    -20   -188     35       C  
ATOM   2071  CG2 ILE A 271      13.209  18.580  -4.000  1.00 45.23           C  
ANISOU 2071  CG2 ILE A 271     5501   5534   6151    -34   -208     44       C  
ATOM   2072  CD1 ILE A 271      12.435  20.357  -6.417  1.00 43.16           C  
ANISOU 2072  CD1 ILE A 271     5239   5300   5861    -11   -156     20       C  
ATOM   2073  N   SER A 272      16.658  18.670  -3.051  1.00 42.85           N  
ANISOU 2073  N   SER A 272     5159   5170   5952    -44   -254     89       N  
ATOM   2074  CA  SER A 272      17.390  17.658  -2.292  1.00 49.17           C  
ANISOU 2074  CA  SER A 272     5949   5951   6781    -52   -275    104       C  
ATOM   2075  C   SER A 272      18.667  17.211  -2.994  1.00 52.76           C  
ANISOU 2075  C   SER A 272     6375   6386   7287    -46   -265    116       C  
ATOM   2076  O   SER A 272      18.703  17.060  -4.212  1.00 54.48           O  
ANISOU 2076  O   SER A 272     6581   6606   7513    -35   -234    108       O  
ATOM   2077  CB  SER A 272      16.506  16.437  -2.008  1.00 59.17           C  
ANISOU 2077  CB  SER A 272     7226   7226   8028    -55   -271     96       C  
ATOM   2078  OG  SER A 272      17.303  15.274  -1.822  1.00 58.34           O  
ANISOU 2078  OG  SER A 272     7105   7103   7958    -57   -277    108       O  
ATOM   2079  N   SER A 273      19.714  16.975  -2.215  1.00 56.94           N  
ANISOU 2079  N   SER A 273     6892   6894   7849    -54   -292    135       N  
ATOM   2080  CA  SER A 273      21.016  16.670  -2.796  1.00 57.04           C  
ANISOU 2080  CA  SER A 273     6874   6886   7912    -48   -285    149       C  
ATOM   2081  C   SER A 273      21.116  15.241  -3.331  1.00 60.82           C  
ANISOU 2081  C   SER A 273     7341   7358   8411    -42   -264    149       C  
ATOM   2082  O   SER A 273      22.045  14.913  -4.070  1.00 56.29           O  
ANISOU 2082  O   SER A 273     6742   6769   7876    -34   -249    157       O  
ATOM   2083  CB  SER A 273      22.125  16.944  -1.784  1.00 56.34           C  
ANISOU 2083  CB  SER A 273     6775   6777   7854    -59   -321    172       C  
ATOM   2084  OG  SER A 273      21.719  16.561  -0.480  1.00 63.87           O  
ANISOU 2084  OG  SER A 273     7748   7731   8789    -71   -352    176       O  
ATOM   2085  N   LYS A 274      20.143  14.403  -2.985  1.00 58.13           N  
ANISOU 2085  N   LYS A 274     7017   7028   8041    -45   -263    139       N  
ATOM   2086  CA  LYS A 274      20.212  12.978  -3.301  1.00 57.72           C  
ANISOU 2086  CA  LYS A 274     6957   6968   8005    -41   -249    139       C  
ATOM   2087  C   LYS A 274      19.526  12.591  -4.614  1.00 51.57           C  
ANISOU 2087  C   LYS A 274     6180   6201   7211    -30   -209    121       C  
ATOM   2088  O   LYS A 274      19.424  11.416  -4.929  1.00 55.71           O  
ANISOU 2088  O   LYS A 274     6703   6721   7743    -27   -194    119       O  
ATOM   2089  CB  LYS A 274      19.662  12.156  -2.126  1.00 56.14           C  
ANISOU 2089  CB  LYS A 274     6774   6770   7788    -52   -272    141       C  
ATOM   2090  CG  LYS A 274      20.416  12.434  -0.821  1.00 64.02           C  
ANISOU 2090  CG  LYS A 274     7770   7752   8802    -63   -313    160       C  
ATOM   2091  CD  LYS A 274      19.977  11.541   0.333  1.00 71.12           C  
ANISOU 2091  CD  LYS A 274     8684   8650   9686    -74   -337    163       C  
ATOM   2092  CE  LYS A 274      20.930  11.664   1.530  1.00 67.05           C  
ANISOU 2092  CE  LYS A 274     8164   8115   9196    -85   -377    185       C  
ATOM   2093  NZ  LYS A 274      20.493  10.850   2.706  1.00 59.12           N  
ANISOU 2093  NZ  LYS A 274     7178   7109   8175    -96   -401    188       N  
ATOM   2094  N   LEU A 275      19.090  13.580  -5.389  1.00 45.39           N  
ANISOU 2094  N   LEU A 275     5403   5433   6410    -25   -191    109       N  
ATOM   2095  CA  LEU A 275      18.282  13.329  -6.587  1.00 40.80           C  
ANISOU 2095  CA  LEU A 275     4828   4866   5807    -16   -155     91       C  
ATOM   2096  C   LEU A 275      19.117  13.100  -7.860  1.00 54.17           C  
ANISOU 2096  C   LEU A 275     6501   6545   7534     -4   -125     93       C  
ATOM   2097  O   LEU A 275      18.569  12.716  -8.905  1.00 51.44           O  
ANISOU 2097  O   LEU A 275     6162   6208   7177      3    -95     79       O  
ATOM   2098  CB  LEU A 275      17.352  14.511  -6.852  1.00 41.18           C  
ANISOU 2098  CB  LEU A 275     4894   4938   5816    -15   -150     76       C  
ATOM   2099  CG  LEU A 275      15.964  14.704  -6.221  1.00 47.11           C  
ANISOU 2099  CG  LEU A 275     5670   5713   6518    -22   -160     63       C  
ATOM   2100  CD1 LEU A 275      15.332  13.378  -5.781  1.00 36.94           C  
ANISOU 2100  CD1 LEU A 275     4391   4428   5218    -28   -162     60       C  
ATOM   2101  CD2 LEU A 275      15.996  15.709  -5.067  1.00 42.02           C  
ANISOU 2101  CD2 LEU A 275     5034   5069   5861    -30   -191     70       C  
ATOM   2102  N   LYS A 276      20.426  13.351  -7.778  1.00 46.34           N  
ANISOU 2102  N   LYS A 276     5488   5534   6587     -2   -133    110       N  
ATOM   2103  CA  LYS A 276      21.291  13.382  -8.962  1.00 48.37           C  
ANISOU 2103  CA  LYS A 276     5724   5776   6876     10   -104    114       C  
ATOM   2104  C   LYS A 276      21.190  12.145  -9.857  1.00 44.82           C  
ANISOU 2104  C   LYS A 276     5273   5321   6435     18    -73    107       C  
ATOM   2105  O   LYS A 276      21.101  12.268 -11.079  1.00 46.66           O  
ANISOU 2105  O   LYS A 276     5505   5556   6666     27    -40     97       O  
ATOM   2106  CB  LYS A 276      22.757  13.612  -8.560  1.00 55.65           C  
ANISOU 2106  CB  LYS A 276     6620   6675   7848     10   -121    137       C  
ATOM   2107  N   GLU A 277      21.219  10.962  -9.255  1.00 45.01           N  
ANISOU 2107  N   GLU A 277     5298   5336   6468     14    -83    113       N  
ATOM   2108  CA  GLU A 277      21.152   9.732 -10.024  1.00 54.70           C  
ANISOU 2108  CA  GLU A 277     6525   6555   7702     21    -54    108       C  
ATOM   2109  C   GLU A 277      19.762   9.512 -10.679  1.00 55.55           C  
ANISOU 2109  C   GLU A 277     6658   6686   7763     20    -34     85       C  
ATOM   2110  O   GLU A 277      19.687   9.202 -11.873  1.00 45.50           O  
ANISOU 2110  O   GLU A 277     5387   5411   6491     29      0     76       O  
ATOM   2111  CB  GLU A 277      21.577   8.549  -9.154  1.00 65.69           C  
ANISOU 2111  CB  GLU A 277     7912   7932   9117     17    -72    121       C  
ATOM   2112  CG  GLU A 277      21.332   7.173  -9.768  1.00 82.23           C  
ANISOU 2112  CG  GLU A 277    10013  10020  11212     22    -46    115       C  
ATOM   2113  CD  GLU A 277      22.456   6.712 -10.668  1.00 94.01           C  
ANISOU 2113  CD  GLU A 277    11484  11488  12749     36    -19    125       C  
ATOM   2114  OE1 GLU A 277      23.274   7.563 -11.089  1.00102.99           O  
ANISOU 2114  OE1 GLU A 277    12602  12617  13912     42    -13    133       O  
ATOM   2115  OE2 GLU A 277      22.515   5.493 -10.951  1.00 90.44           O  
ANISOU 2115  OE2 GLU A 277    11033  11023  12306     40     -3    125       O  
ATOM   2116  N   CYS A 278      18.683   9.679  -9.911  1.00 44.69           N  
ANISOU 2116  N   CYS A 278     5302   5331   6348     10    -53     76       N  
ATOM   2117  CA  CYS A 278      17.329   9.559 -10.462  1.00 46.31           C  
ANISOU 2117  CA  CYS A 278     5530   5559   6509      8    -37     56       C  
ATOM   2118  C   CYS A 278      17.125  10.511 -11.644  1.00 46.51           C  
ANISOU 2118  C   CYS A 278     5556   5594   6522     16    -12     45       C  
ATOM   2119  O   CYS A 278      16.606  10.126 -12.700  1.00 39.42           O  
ANISOU 2119  O   CYS A 278     4667   4702   5610     21     16     32       O  
ATOM   2120  CB  CYS A 278      16.271   9.840  -9.387  1.00 42.09           C  
ANISOU 2120  CB  CYS A 278     5013   5045   5935     -3    -63     50       C  
ATOM   2121  SG  CYS A 278      16.053   8.511  -8.157  1.00 48.56           S  
ANISOU 2121  SG  CYS A 278     5839   5858   6752    -14    -87     57       S  
ATOM   2122  N   CYS A 279      17.569  11.748 -11.467  1.00 46.58           N  
ANISOU 2122  N   CYS A 279     5556   5603   6537     18    -23     50       N  
ATOM   2123  CA  CYS A 279      17.376  12.797 -12.466  1.00 49.76           C  
ANISOU 2123  CA  CYS A 279     5961   6017   6928     25     -3     40       C  
ATOM   2124  C   CYS A 279      18.274  12.621 -13.663  1.00 47.71           C  
ANISOU 2124  C   CYS A 279     5687   5739   6701     36     27     43       C  
ATOM   2125  O   CYS A 279      18.149  13.341 -14.659  1.00 50.61           O  
ANISOU 2125  O   CYS A 279     6057   6112   7059     43     49     34       O  
ATOM   2126  CB  CYS A 279      17.604  14.164 -11.839  1.00 48.40           C  
ANISOU 2126  CB  CYS A 279     5786   5849   6753     22    -26     46       C  
ATOM   2127  SG  CYS A 279      16.314  14.539 -10.665  1.00 50.61           S  
ANISOU 2127  SG  CYS A 279     6089   6154   6986     11    -54     39       S  
ATOM   2128  N   GLU A 280      19.173  11.650 -13.574  1.00 43.98           N  
ANISOU 2128  N   GLU A 280     5201   5245   6266     39     31     56       N  
ATOM   2129  CA  GLU A 280      19.918  11.231 -14.755  1.00 56.33           C  
ANISOU 2129  CA  GLU A 280     6753   6790   7859     50     64     57       C  
ATOM   2130  C   GLU A 280      19.208  10.102 -15.538  1.00 58.33           C  
ANISOU 2130  C   GLU A 280     7023   7046   8094     52     91     44       C  
ATOM   2131  O   GLU A 280      19.553   9.846 -16.691  1.00 61.07           O  
ANISOU 2131  O   GLU A 280     7368   7381   8453     61    123     40       O  
ATOM   2132  CB  GLU A 280      21.362  10.841 -14.386  1.00 54.60           C  
ANISOU 2132  CB  GLU A 280     6508   6543   7693     54     58     79       C  
ATOM   2133  N   LYS A 281      18.220   9.436 -14.931  1.00 54.99           N  
ANISOU 2133  N   LYS A 281     6617   6636   7641     42     77     36       N  
ATOM   2134  CA  LYS A 281      17.554   8.290 -15.579  1.00 48.31           C  
ANISOU 2134  CA  LYS A 281     5787   5791   6778     42     99     24       C  
ATOM   2135  C   LYS A 281      16.700   8.733 -16.773  1.00 50.47           C  
ANISOU 2135  C   LYS A 281     6077   6082   7018     44    125      6       C  
ATOM   2136  O   LYS A 281      16.294   9.891 -16.863  1.00 50.23           O  
ANISOU 2136  O   LYS A 281     6049   6068   6968     44    120      0       O  
ATOM   2137  CB  LYS A 281      16.664   7.519 -14.591  1.00 45.73           C  
ANISOU 2137  CB  LYS A 281     5475   5477   6425     30     77     21       C  
ATOM   2138  CG  LYS A 281      17.324   7.156 -13.268  1.00 52.24           C  
ANISOU 2138  CG  LYS A 281     6287   6288   7275     25     47     38       C  
ATOM   2139  CD  LYS A 281      17.574   5.660 -13.134  1.00 49.59           C  
ANISOU 2139  CD  LYS A 281     5952   5935   6955     24     52     43       C  
ATOM   2140  CE  LYS A 281      18.328   5.337 -11.848  1.00 55.26           C  
ANISOU 2140  CE  LYS A 281     6657   6639   7701     21     21     62       C  
ATOM   2141  NZ  LYS A 281      18.459   3.871 -11.586  1.00 70.78           N  
ANISOU 2141  NZ  LYS A 281     8626   8589   9679     19     23     67       N  
ATOM   2142  N   PRO A 282      16.395   7.805 -17.692  1.00 50.96           N  
ANISOU 2142  N   PRO A 282     6151   6138   7073     46    152     -3       N  
ATOM   2143  CA  PRO A 282      15.554   8.221 -18.826  1.00 44.77           C  
ANISOU 2143  CA  PRO A 282     5383   5370   6256     47    174    -20       C  
ATOM   2144  C   PRO A 282      14.107   8.450 -18.364  1.00 32.50           C  
ANISOU 2144  C   PRO A 282     3848   3847   4655     36    157    -32       C  
ATOM   2145  O   PRO A 282      13.745   8.056 -17.253  1.00 39.37           O  
ANISOU 2145  O   PRO A 282     4719   4724   5516     27    132    -28       O  
ATOM   2146  CB  PRO A 282      15.659   7.032 -19.786  1.00 51.03           C  
ANISOU 2146  CB  PRO A 282     6186   6147   7055     50    205    -25       C  
ATOM   2147  CG  PRO A 282      15.904   5.840 -18.882  1.00 48.41           C  
ANISOU 2147  CG  PRO A 282     5852   5803   6739     46    191    -15       C  
ATOM   2148  CD  PRO A 282      16.646   6.352 -17.671  1.00 48.22           C  
ANISOU 2148  CD  PRO A 282     5807   5774   6741     46    161      1       C  
ATOM   2149  N   LEU A 283      13.286   9.079 -19.193  1.00 32.71           N  
ANISOU 2149  N   LEU A 283     3887   3893   4650     36    169    -46       N  
ATOM   2150  CA  LEU A 283      11.943   9.459 -18.765  1.00 42.83           C  
ANISOU 2150  CA  LEU A 283     5182   5203   5887     27    153    -56       C  
ATOM   2151  C   LEU A 283      11.111   8.349 -18.099  1.00 47.46           C  
ANISOU 2151  C   LEU A 283     5780   5799   6454     15    141    -59       C  
ATOM   2152  O   LEU A 283      10.424   8.593 -17.105  1.00 51.06           O  
ANISOU 2152  O   LEU A 283     6239   6273   6889      7    116    -58       O  
ATOM   2153  CB  LEU A 283      11.160  10.125 -19.899  1.00 51.66           C  
ANISOU 2153  CB  LEU A 283     6314   6340   6976     29    172    -70       C  
ATOM   2154  CG  LEU A 283       9.837  10.683 -19.381  1.00 66.13           C  
ANISOU 2154  CG  LEU A 283     8157   8204   8767     22    153    -78       C  
ATOM   2155  CD1 LEU A 283      10.123  11.705 -18.265  1.00 75.64           C  
ANISOU 2155  CD1 LEU A 283     9349   9413   9977     23    126    -69       C  
ATOM   2156  CD2 LEU A 283       8.980  11.286 -20.484  1.00 73.59           C  
ANISOU 2156  CD2 LEU A 283     9114   9167   9680     23    170    -91       C  
ATOM   2157  N   LEU A 284      11.169   7.139 -18.643  1.00 47.65           N  
ANISOU 2157  N   LEU A 284     5812   5809   6483     13    158    -61       N  
ATOM   2158  CA  LEU A 284      10.356   6.032 -18.128  1.00 41.75           C  
ANISOU 2158  CA  LEU A 284     5078   5070   5716      1    149    -65       C  
ATOM   2159  C   LEU A 284      10.553   5.829 -16.629  1.00 39.15           C  
ANISOU 2159  C   LEU A 284     4739   4739   5396     -4    119    -54       C  
ATOM   2160  O   LEU A 284       9.594   5.558 -15.902  1.00 38.10           O  
ANISOU 2160  O   LEU A 284     4617   4624   5237    -15    102    -57       O  
ATOM   2161  CB  LEU A 284      10.672   4.722 -18.883  1.00 43.78           C  
ANISOU 2161  CB  LEU A 284     5343   5306   5984      1    173    -66       C  
ATOM   2162  CG  LEU A 284       9.965   3.442 -18.414  1.00 42.49           C  
ANISOU 2162  CG  LEU A 284     5194   5146   5805    -11    166    -69       C  
ATOM   2163  CD1 LEU A 284       8.464   3.684 -18.194  1.00 38.56           C  
ANISOU 2163  CD1 LEU A 284     4709   4681   5260    -24    153    -80       C  
ATOM   2164  CD2 LEU A 284      10.200   2.309 -19.421  1.00 43.50           C  
ANISOU 2164  CD2 LEU A 284     5335   5254   5940    -10    195    -73       C  
ATOM   2165  N   GLU A 285      11.791   6.008 -16.178  1.00 37.68           N  
ANISOU 2165  N   GLU A 285     4535   4531   5249      3    112    -39       N  
ATOM   2166  CA  GLU A 285      12.206   5.639 -14.828  1.00 42.72           C  
ANISOU 2166  CA  GLU A 285     5165   5161   5904     -2     84    -27       C  
ATOM   2167  C   GLU A 285      12.276   6.787 -13.831  1.00 49.23           C  
ANISOU 2167  C   GLU A 285     5982   5996   6727     -3     57    -20       C  
ATOM   2168  O   GLU A 285      12.366   6.549 -12.623  1.00 45.46           O  
ANISOU 2168  O   GLU A 285     5502   5517   6254     -9     31    -11       O  
ATOM   2169  CB  GLU A 285      13.577   4.963 -14.896  1.00 42.54           C  
ANISOU 2169  CB  GLU A 285     5128   5107   5929      6     92    -13       C  
ATOM   2170  CG  GLU A 285      13.621   3.940 -16.030  1.00 58.67           C  
ANISOU 2170  CG  GLU A 285     7181   7137   7976     10    124    -20       C  
ATOM   2171  CD  GLU A 285      14.858   3.067 -16.032  1.00 65.69           C  
ANISOU 2171  CD  GLU A 285     8057   7993   8909     18    133     -6       C  
ATOM   2172  OE1 GLU A 285      15.644   3.125 -15.061  1.00 70.74           O  
ANISOU 2172  OE1 GLU A 285     8680   8621   9577     19    112      9       O  
ATOM   2173  OE2 GLU A 285      15.033   2.313 -17.017  1.00 65.88           O  
ANISOU 2173  OE2 GLU A 285     8089   8004   8940     23    162    -11       O  
ATOM   2174  N   LYS A 286      12.231   8.024 -14.328  1.00 50.22           N  
ANISOU 2174  N   LYS A 286     6104   6132   6846      3     62    -24       N  
ATOM   2175  CA  LYS A 286      12.520   9.190 -13.489  1.00 46.86           C  
ANISOU 2175  CA  LYS A 286     5670   5711   6423      4     38    -17       C  
ATOM   2176  C   LYS A 286      11.622   9.284 -12.269  1.00 47.71           C  
ANISOU 2176  C   LYS A 286     5788   5837   6502     -7     11    -18       C  
ATOM   2177  O   LYS A 286      12.102   9.231 -11.142  1.00 43.81           O  
ANISOU 2177  O   LYS A 286     5288   5334   6023    -11    -14     -6       O  
ATOM   2178  CB  LYS A 286      12.424  10.493 -14.284  1.00 51.13           C  
ANISOU 2178  CB  LYS A 286     6210   6263   6954     11     50    -23       C  
ATOM   2179  CG  LYS A 286      13.737  11.219 -14.455  1.00 54.33           C  
ANISOU 2179  CG  LYS A 286     6597   6649   7398     20     52    -12       C  
ATOM   2180  CD  LYS A 286      13.497  12.639 -14.923  1.00 56.44           C  
ANISOU 2180  CD  LYS A 286     6865   6930   7649     25     56    -18       C  
ATOM   2181  CE  LYS A 286      14.753  13.270 -15.503  1.00 60.96           C  
ANISOU 2181  CE  LYS A 286     7420   7482   8258     35     67     -9       C  
ATOM   2182  NZ  LYS A 286      14.936  12.971 -16.951  1.00 53.28           N  
ANISOU 2182  NZ  LYS A 286     6449   6502   7292     43    103    -16       N  
ATOM   2183  N   SER A 287      10.321   9.449 -12.490  1.00 40.11           N  
ANISOU 2183  N   SER A 287     4841   4901   5499    -12     15    -31       N  
ATOM   2184  CA  SER A 287       9.418   9.713 -11.381  1.00 41.58           C  
ANISOU 2184  CA  SER A 287     5036   5106   5655    -20     -9    -32       C  
ATOM   2185  C   SER A 287       9.391   8.506 -10.433  1.00 41.04           C  
ANISOU 2185  C   SER A 287     4973   5030   5592    -30    -24    -26       C  
ATOM   2186  O   SER A 287       9.285   8.656  -9.205  1.00 40.78           O  
ANISOU 2186  O   SER A 287     4942   4999   5553    -37    -50    -20       O  
ATOM   2187  CB  SER A 287       8.007  10.057 -11.897  1.00 48.97           C  
ANISOU 2187  CB  SER A 287     5987   6072   6548    -23      1    -47       C  
ATOM   2188  OG  SER A 287       7.488   9.057 -12.760  1.00 40.62           O  
ANISOU 2188  OG  SER A 287     4937   5017   5481    -26     21    -56       O  
ATOM   2189  N   HIS A 288       9.503   7.311 -11.004  1.00 31.12           N  
ANISOU 2189  N   HIS A 288     3717   3762   4345    -32     -8    -28       N  
ATOM   2190  CA  HIS A 288       9.547   6.092 -10.187  1.00 36.03           C  
ANISOU 2190  CA  HIS A 288     4342   4373   4972    -40    -21    -23       C  
ATOM   2191  C   HIS A 288      10.730   6.148  -9.239  1.00 39.57           C  
ANISOU 2191  C   HIS A 288     4778   4800   5457    -39    -42     -6       C  
ATOM   2192  O   HIS A 288      10.601   5.865  -8.045  1.00 40.23           O  
ANISOU 2192  O   HIS A 288     4865   4883   5535    -47    -67      1       O  
ATOM   2193  CB  HIS A 288       9.657   4.820 -11.039  1.00 40.55           C  
ANISOU 2193  CB  HIS A 288     4919   4934   5555    -40      2    -26       C  
ATOM   2194  CG  HIS A 288       9.699   3.575 -10.213  1.00 46.58           C  
ANISOU 2194  CG  HIS A 288     5688   5687   6325    -49    -10    -20       C  
ATOM   2195  ND1 HIS A 288       8.584   3.076  -9.568  1.00 40.62           N  
ANISOU 2195  ND1 HIS A 288     4948   4950   5538    -62    -22    -26       N  
ATOM   2196  CD2 HIS A 288      10.724   2.768  -9.856  1.00 52.74           C  
ANISOU 2196  CD2 HIS A 288     6460   6440   7140    -47    -15     -8       C  
ATOM   2197  CE1 HIS A 288       8.917   2.009  -8.872  1.00 48.87           C  
ANISOU 2197  CE1 HIS A 288     5994   5978   6596    -67    -32    -18       C  
ATOM   2198  NE2 HIS A 288      10.210   1.794  -9.034  1.00 56.75           N  
ANISOU 2198  NE2 HIS A 288     6979   6950   7635    -58    -28     -7       N  
ATOM   2199  N   CYS A 289      11.889   6.503  -9.796  1.00 42.23           N  
ANISOU 2199  N   CYS A 289     5099   5118   5829    -28    -33      2       N  
ATOM   2200  CA  CYS A 289      13.137   6.624  -9.039  1.00 39.95           C  
ANISOU 2200  CA  CYS A 289     4794   4807   5578    -26    -52     20       C  
ATOM   2201  C   CYS A 289      12.996   7.699  -7.948  1.00 43.16           C  
ANISOU 2201  C   CYS A 289     5202   5224   5973    -31    -81     25       C  
ATOM   2202  O   CYS A 289      13.309   7.464  -6.783  1.00 43.92           O  
ANISOU 2202  O   CYS A 289     5298   5311   6078    -38   -107     36       O  
ATOM   2203  CB  CYS A 289      14.280   6.985  -9.998  1.00 50.58           C  
ANISOU 2203  CB  CYS A 289     6123   6136   6962    -13    -32     26       C  
ATOM   2204  SG  CYS A 289      15.961   6.865  -9.320  1.00 48.48           S  
ANISOU 2204  SG  CYS A 289     5832   5837   6751     -9    -50     49       S  
ATOM   2205  N   ILE A 290      12.526   8.879  -8.336  1.00 35.16           N  
ANISOU 2205  N   ILE A 290     4192   4227   4938    -27    -76     16       N  
ATOM   2206  CA  ILE A 290      12.341   9.976  -7.388  1.00 37.69           C  
ANISOU 2206  CA  ILE A 290     4518   4559   5245    -31   -101     20       C  
ATOM   2207  C   ILE A 290      11.459   9.552  -6.206  1.00 40.08           C  
ANISOU 2207  C   ILE A 290     4837   4873   5520    -43   -122     19       C  
ATOM   2208  O   ILE A 290      11.696   9.970  -5.073  1.00 45.44           O  
ANISOU 2208  O   ILE A 290     5518   5549   6200    -49   -149     28       O  
ATOM   2209  CB  ILE A 290      11.769  11.255  -8.080  1.00 34.97           C  
ANISOU 2209  CB  ILE A 290     4178   4234   4877    -25    -89      9       C  
ATOM   2210  CG1 ILE A 290      12.799  11.879  -9.043  1.00 34.00           C  
ANISOU 2210  CG1 ILE A 290     4038   4096   4784    -14    -72     13       C  
ATOM   2211  CG2 ILE A 290      11.325  12.300  -7.034  1.00 29.28           C  
ANISOU 2211  CG2 ILE A 290     3466   3525   4132    -30   -113     10       C  
ATOM   2212  CD1 ILE A 290      12.199  12.977  -9.972  1.00 35.19           C  
ANISOU 2212  CD1 ILE A 290     4194   4266   4911     -7    -55      0       C  
ATOM   2213  N   ALA A 291      10.455   8.717  -6.469  1.00 41.60           N  
ANISOU 2213  N   ALA A 291     5041   5080   5687    -48   -110      8       N  
ATOM   2214  CA  ALA A 291       9.537   8.254  -5.422  1.00 46.39           C  
ANISOU 2214  CA  ALA A 291     5662   5698   6265    -59   -128      6       C  
ATOM   2215  C   ALA A 291      10.242   7.328  -4.454  1.00 42.72           C  
ANISOU 2215  C   ALA A 291     5196   5212   5825    -66   -148     19       C  
ATOM   2216  O   ALA A 291       9.905   7.265  -3.282  1.00 47.59           O  
ANISOU 2216  O   ALA A 291     5823   5833   6428    -75   -171     23       O  
ATOM   2217  CB  ALA A 291       8.340   7.550  -6.024  1.00 56.77           C  
ANISOU 2217  CB  ALA A 291     6988   7031   7549    -63   -109     -9       C  
ATOM   2218  N   GLU A 292      11.238   6.613  -4.952  1.00 46.41           N  
ANISOU 2218  N   GLU A 292     5650   5657   6328    -61   -138     26       N  
ATOM   2219  CA  GLU A 292      11.975   5.659  -4.121  1.00 50.46           C  
ANISOU 2219  CA  GLU A 292     6158   6147   6866    -66   -156     40       C  
ATOM   2220  C   GLU A 292      13.183   6.276  -3.434  1.00 54.32           C  
ANISOU 2220  C   GLU A 292     6633   6618   7388    -64   -179     57       C  
ATOM   2221  O   GLU A 292      13.853   5.615  -2.643  1.00 60.47           O  
ANISOU 2221  O   GLU A 292     7408   7378   8189    -68   -198     70       O  
ATOM   2222  CB  GLU A 292      12.443   4.472  -4.968  1.00 43.40           C  
ANISOU 2222  CB  GLU A 292     5256   5237   5996    -61   -134     40       C  
ATOM   2223  CG  GLU A 292      11.320   3.763  -5.691  1.00 62.91           C  
ANISOU 2223  CG  GLU A 292     7742   7724   8437    -64   -112     24       C  
ATOM   2224  CD  GLU A 292      10.487   2.881  -4.775  1.00 83.69           C  
ANISOU 2224  CD  GLU A 292    10390  10363  11044    -77   -126     22       C  
ATOM   2225  OE1 GLU A 292      10.298   1.691  -5.118  1.00 93.24           O  
ANISOU 2225  OE1 GLU A 292    11605  11567  12254    -80   -113     19       O  
ATOM   2226  OE2 GLU A 292      10.020   3.369  -3.721  1.00 85.18           O  
ANISOU 2226  OE2 GLU A 292    10587  10563  11213    -85   -149     24       O  
ATOM   2227  N   VAL A 293      13.477   7.534  -3.737  1.00 54.27           N  
ANISOU 2227  N   VAL A 293     6620   6615   7384    -58   -179     57       N  
ATOM   2228  CA  VAL A 293      14.734   8.120  -3.269  1.00 58.29           C  
ANISOU 2228  CA  VAL A 293     7113   7105   7929    -56   -198     74       C  
ATOM   2229  C   VAL A 293      14.810   8.174  -1.749  1.00 51.27           C  
ANISOU 2229  C   VAL A 293     6234   6211   7036    -68   -235     85       C  
ATOM   2230  O   VAL A 293      13.787   8.286  -1.075  1.00 47.94           O  
ANISOU 2230  O   VAL A 293     5832   5807   6577    -76   -245     77       O  
ATOM   2231  CB  VAL A 293      14.960   9.532  -3.832  1.00 58.78           C  
ANISOU 2231  CB  VAL A 293     7169   7174   7992    -49   -191     72       C  
ATOM   2232  CG1 VAL A 293      14.147  10.541  -3.051  1.00 51.64           C  
ANISOU 2232  CG1 VAL A 293     6282   6288   7050    -56   -209     67       C  
ATOM   2233  CG2 VAL A 293      16.444   9.886  -3.775  1.00 55.31           C  
ANISOU 2233  CG2 VAL A 293     6707   6710   7598    -45   -202     90       C  
ATOM   2234  N   GLU A 294      16.027   8.097  -1.217  1.00 47.82           N  
ANISOU 2234  N   GLU A 294     5781   5750   6636    -68   -255    103       N  
ATOM   2235  CA  GLU A 294      16.252   8.160   0.229  1.00 57.09           C  
ANISOU 2235  CA  GLU A 294     6964   6917   7811    -80   -292    116       C  
ATOM   2236  C   GLU A 294      15.987   9.563   0.778  1.00 46.49           C  
ANISOU 2236  C   GLU A 294     5632   5585   6445    -84   -309    115       C  
ATOM   2237  O   GLU A 294      16.219  10.551   0.079  1.00 48.20           O  
ANISOU 2237  O   GLU A 294     5841   5807   6667    -77   -297    112       O  
ATOM   2238  CB  GLU A 294      17.695   7.739   0.542  1.00 70.72           C  
ANISOU 2238  CB  GLU A 294     8669   8615   9587    -79   -308    137       C  
ATOM   2239  CG  GLU A 294      18.005   7.551   2.022  1.00 81.10           C  
ANISOU 2239  CG  GLU A 294     9992   9918  10905    -92   -348    152       C  
ATOM   2240  CD  GLU A 294      19.437   7.087   2.276  1.00 85.74           C  
ANISOU 2240  CD  GLU A 294    10556  10477  11544    -91   -363    174       C  
ATOM   2241  OE1 GLU A 294      20.366   7.574   1.583  1.00 71.95           O  
ANISOU 2241  OE1 GLU A 294     8787   8722   9831    -82   -355    182       O  
ATOM   2242  OE2 GLU A 294      19.627   6.240   3.178  1.00 90.56           O  
ANISOU 2242  OE2 GLU A 294    11171  11075  12161    -98   -385    185       O  
ATOM   2243  N   ASN A 295      15.492   9.652   2.017  1.00 47.09           N  
ANISOU 2243  N   ASN A 295     5729   5666   6497    -96   -335    117       N  
ATOM   2244  CA  ASN A 295      15.348  10.942   2.704  1.00 44.01           C  
ANISOU 2244  CA  ASN A 295     5352   5282   6088   -101   -355    118       C  
ATOM   2245  C   ASN A 295      16.649  11.716   2.581  1.00 50.97           C  
ANISOU 2245  C   ASN A 295     6214   6146   7006    -99   -366    133       C  
ATOM   2246  O   ASN A 295      17.707  11.181   2.906  1.00 60.44           O  
ANISOU 2246  O   ASN A 295     7398   7323   8243   -101   -382    150       O  
ATOM   2247  CB  ASN A 295      15.084  10.763   4.205  1.00 44.07           C  
ANISOU 2247  CB  ASN A 295     5381   5286   6078   -116   -387    125       C  
ATOM   2248  CG  ASN A 295      13.714  10.158   4.527  1.00 47.13           C  
ANISOU 2248  CG  ASN A 295     5790   5692   6424   -120   -380    111       C  
ATOM   2249  OD1 ASN A 295      12.744  10.330   3.795  1.00 39.02           O  
ANISOU 2249  OD1 ASN A 295     4769   4687   5371   -114   -354     95       O  
ATOM   2250  ND2 ASN A 295      13.638   9.462   5.661  1.00 48.27           N  
ANISOU 2250  ND2 ASN A 295     5949   5829   6563   -132   -403    118       N  
ATOM   2251  N   ASP A 296      16.587  12.963   2.123  1.00 52.08           N  
ANISOU 2251  N   ASP A 296     6356   6296   7138    -94   -359    128       N  
ATOM   2252  CA  ASP A 296      17.767  13.821   2.132  1.00 52.98           C  
ANISOU 2252  CA  ASP A 296     6454   6394   7283    -94   -373    142       C  
ATOM   2253  C   ASP A 296      18.174  14.013   3.580  1.00 54.35           C  
ANISOU 2253  C   ASP A 296     6639   6554   7458   -108   -414    157       C  
ATOM   2254  O   ASP A 296      17.340  13.951   4.481  1.00 55.71           O  
ANISOU 2254  O   ASP A 296     6837   6735   7596   -116   -428    152       O  
ATOM   2255  CB  ASP A 296      17.472  15.188   1.489  1.00 51.93           C  
ANISOU 2255  CB  ASP A 296     6325   6275   7133    -87   -359    132       C  
ATOM   2256  CG  ASP A 296      18.746  16.068   1.287  1.00 55.08           C  
ANISOU 2256  CG  ASP A 296     6705   6657   7567    -86   -369    147       C  
ATOM   2257  OD1 ASP A 296      19.880  15.612   1.533  1.00 51.78           O  
ANISOU 2257  OD1 ASP A 296     6268   6218   7190    -89   -385    165       O  
ATOM   2258  OD2 ASP A 296      18.609  17.233   0.858  1.00 55.82           O  
ANISOU 2258  OD2 ASP A 296     6803   6759   7648    -82   -362    141       O  
ATOM   2259  N   GLU A 297      19.458  14.242   3.809  1.00 48.22           N  
ANISOU 2259  N   GLU A 297     5845   5757   6721   -111   -434    176       N  
ATOM   2260  CA  GLU A 297      19.922  14.566   5.143  1.00 56.35           C  
ANISOU 2260  CA  GLU A 297     6885   6772   7752   -126   -475    191       C  
ATOM   2261  C   GLU A 297      19.390  15.946   5.540  1.00 55.12           C  
ANISOU 2261  C   GLU A 297     6754   6628   7561   -130   -484    185       C  
ATOM   2262  O   GLU A 297      19.407  16.875   4.725  1.00 50.56           O  
ANISOU 2262  O   GLU A 297     6170   6058   6981   -123   -467    178       O  
ATOM   2263  CB  GLU A 297      21.448  14.544   5.168  1.00 66.52           C  
ANISOU 2263  CB  GLU A 297     8146   8036   9093   -127   -493    214       C  
ATOM   2264  CG  GLU A 297      22.019  14.527   6.555  1.00 77.36           C  
ANISOU 2264  CG  GLU A 297     9528   9392  10474   -144   -537    232       C  
ATOM   2265  CD  GLU A 297      22.864  13.301   6.802  1.00 83.43           C  
ANISOU 2265  CD  GLU A 297    10276  10142  11283   -145   -549    249       C  
ATOM   2266  OE1 GLU A 297      22.646  12.267   6.109  1.00 78.18           O  
ANISOU 2266  OE1 GLU A 297     9599   9478  10626   -134   -522    243       O  
ATOM   2267  OE2 GLU A 297      23.744  13.389   7.689  1.00 81.34           O  
ANISOU 2267  OE2 GLU A 297    10007   9858  11041   -156   -585    270       O  
ATOM   2268  N   MET A 298      18.922  16.093   6.779  1.00 57.12           N  
ANISOU 2268  N   MET A 298     7035   6881   7786   -143   -511    186       N  
ATOM   2269  CA  MET A 298      18.354  17.377   7.207  1.00 72.53           C  
ANISOU 2269  CA  MET A 298     9014   8844   9702   -147   -518    179       C  
ATOM   2270  C   MET A 298      19.382  18.400   7.698  1.00 79.54           C  
ANISOU 2270  C   MET A 298     9901   9715  10608   -156   -547    196       C  
ATOM   2271  O   MET A 298      20.356  18.045   8.357  1.00 81.77           O  
ANISOU 2271  O   MET A 298    10174   9976  10921   -166   -577    215       O  
ATOM   2272  CB  MET A 298      17.234  17.196   8.246  1.00 76.76           C  
ANISOU 2272  CB  MET A 298     9583   9389  10192   -155   -529    171       C  
ATOM   2273  CG  MET A 298      17.639  16.580   9.572  1.00 74.90           C  
ANISOU 2273  CG  MET A 298     9360   9136   9963   -171   -565    186       C  
ATOM   2274  SD  MET A 298      16.336  16.817  10.807  1.00 79.11           S  
ANISOU 2274  SD  MET A 298     9939   9681  10439   -181   -577    176       S  
ATOM   2275  CE  MET A 298      16.868  15.683  12.093  1.00 60.55           C  
ANISOU 2275  CE  MET A 298     7595   7308   8102   -197   -613    194       C  
ATOM   2276  N   PRO A 299      19.152  19.685   7.379  1.00 80.80           N  
ANISOU 2276  N   PRO A 299    10070   9883  10749   -153   -540    188       N  
ATOM   2277  CA  PRO A 299      20.046  20.762   7.806  1.00 76.14           C  
ANISOU 2277  CA  PRO A 299     9481   9277  10171   -162   -566    202       C  
ATOM   2278  C   PRO A 299      20.352  20.668   9.298  1.00 76.93           C  
ANISOU 2278  C   PRO A 299     9602   9361  10267   -181   -609    217       C  
ATOM   2279  O   PRO A 299      19.569  20.089  10.058  1.00 65.75           O  
ANISOU 2279  O   PRO A 299     8209   7950   8823   -186   -615    212       O  
ATOM   2280  CB  PRO A 299      19.237  22.021   7.500  1.00 77.15           C  
ANISOU 2280  CB  PRO A 299     9631   9422  10261   -157   -551    187       C  
ATOM   2281  CG  PRO A 299      18.371  21.632   6.360  1.00 77.44           C  
ANISOU 2281  CG  PRO A 299     9658   9480  10285   -140   -509    168       C  
ATOM   2282  CD  PRO A 299      18.004  20.197   6.608  1.00 79.42           C  
ANISOU 2282  CD  PRO A 299     9906   9732  10538   -141   -507    167       C  
ATOM   2283  N   ALA A 300      21.480  21.242   9.710  1.00 81.25           N  
ANISOU 2283  N   ALA A 300    10143   9889  10841   -192   -638    236       N  
ATOM   2284  CA  ALA A 300      21.954  21.088  11.081  1.00 83.14           C  
ANISOU 2284  CA  ALA A 300    10398  10109  11082   -211   -682    253       C  
ATOM   2285  C   ALA A 300      21.306  22.040  12.103  1.00 82.11           C  
ANISOU 2285  C   ALA A 300    10312   9981  10906   -222   -701    248       C  
ATOM   2286  O   ALA A 300      20.836  21.600  13.158  1.00 81.63           O  
ANISOU 2286  O   ALA A 300    10278   9917  10821   -232   -719    249       O  
ATOM   2287  CB  ALA A 300      23.477  21.194  11.128  1.00 81.02           C  
ANISOU 2287  CB  ALA A 300    10102   9818  10865   -219   -708    277       C  
ATOM   2288  N   ASP A 301      21.269  23.332  11.795  1.00 79.75           N  
ANISOU 2288  N   ASP A 301    10023   9686  10592   -220   -696    243       N  
ATOM   2289  CA  ASP A 301      20.898  24.315  12.813  1.00 88.67           C  
ANISOU 2289  CA  ASP A 301    11195  10813  11685   -233   -718    243       C  
ATOM   2290  C   ASP A 301      19.405  24.627  12.865  1.00 92.47           C  
ANISOU 2290  C   ASP A 301    11708  11315  12112   -224   -694    221       C  
ATOM   2291  O   ASP A 301      19.019  25.790  12.962  1.00 97.94           O  
ANISOU 2291  O   ASP A 301    12426  12013  12775   -224   -691    214       O  
ATOM   2292  CB  ASP A 301      21.693  25.611  12.629  1.00 88.14           C  
ANISOU 2292  CB  ASP A 301    11126  10735  11628   -238   -731    252       C  
ATOM   2293  N   LEU A 302      18.568  23.597  12.808  1.00 84.35           N  
ANISOU 2293  N   LEU A 302    10680  10300  11071   -217   -675    210       N  
ATOM   2294  CA  LEU A 302      17.128  23.810  12.889  1.00 66.94           C  
ANISOU 2294  CA  LEU A 302     8503   8117   8816   -209   -652    190       C  
ATOM   2295  C   LEU A 302      16.718  24.126  14.318  1.00 60.36           C  
ANISOU 2295  C   LEU A 302     7713   7275   7947   -223   -679    193       C  
ATOM   2296  O   LEU A 302      16.984  23.338  15.226  1.00 57.70           O  
ANISOU 2296  O   LEU A 302     7383   6924   7616   -236   -704    204       O  
ATOM   2297  CB  LEU A 302      16.361  22.597  12.355  1.00 61.57           C  
ANISOU 2297  CB  LEU A 302     7808   7453   8134   -198   -625    179       C  
ATOM   2298  CG  LEU A 302      16.606  22.283  10.875  1.00 61.89           C  
ANISOU 2298  CG  LEU A 302     7810   7503   8203   -182   -594    173       C  
ATOM   2299  CD1 LEU A 302      15.667  21.196  10.393  1.00 67.46           C  
ANISOU 2299  CD1 LEU A 302     8507   8226   8897   -172   -565    159       C  
ATOM   2300  CD2 LEU A 302      16.449  23.526  10.001  1.00 57.59           C  
ANISOU 2300  CD2 LEU A 302     7264   6970   7649   -171   -573    164       C  
ATOM   2301  N   PRO A 303      16.081  25.298  14.513  1.00 62.49           N  
ANISOU 2301  N   PRO A 303     8012   7551   8178   -221   -673    184       N  
ATOM   2302  CA  PRO A 303      15.542  25.825  15.775  1.00 57.84           C  
ANISOU 2302  CA  PRO A 303     7471   6956   7549   -232   -692    184       C  
ATOM   2303  C   PRO A 303      14.302  25.080  16.196  1.00 59.96           C  
ANISOU 2303  C   PRO A 303     7758   7241   7784   -228   -676    172       C  
ATOM   2304  O   PRO A 303      13.682  24.438  15.350  1.00 69.70           O  
ANISOU 2304  O   PRO A 303     8970   8494   9020   -214   -646    160       O  
ATOM   2305  CB  PRO A 303      15.123  27.255  15.416  1.00 56.54           C  
ANISOU 2305  CB  PRO A 303     7325   6801   7358   -224   -677    175       C  
ATOM   2306  CG  PRO A 303      15.702  27.536  14.065  1.00 56.90           C  
ANISOU 2306  CG  PRO A 303     7331   6851   7435   -212   -658    174       C  
ATOM   2307  CD  PRO A 303      15.846  26.225  13.392  1.00 59.52           C  
ANISOU 2307  CD  PRO A 303     7627   7190   7799   -206   -644    173       C  
ATOM   2308  N   SER A 304      13.941  25.164  17.472  1.00 58.16           N  
ANISOU 2308  N   SER A 304     7569   7003   7526   -241   -697    175       N  
ATOM   2309  CA  SER A 304      12.686  24.585  17.942  1.00 67.43           C  
ANISOU 2309  CA  SER A 304     8764   8192   8664   -237   -681    164       C  
ATOM   2310  C   SER A 304      11.527  25.322  17.275  1.00 65.58           C  
ANISOU 2310  C   SER A 304     8537   7983   8397   -219   -643    145       C  
ATOM   2311  O   SER A 304      11.714  26.406  16.719  1.00 55.36           O  
ANISOU 2311  O   SER A 304     7242   6690   7101   -212   -636    143       O  
ATOM   2312  CB  SER A 304      12.575  24.691  19.463  1.00 81.43           C  
ANISOU 2312  CB  SER A 304    10581   9948  10409   -254   -711    171       C  
ATOM   2313  OG  SER A 304      11.346  24.155  19.922  1.00 91.24           O  
ANISOU 2313  OG  SER A 304    11845  11205  11617   -251   -694    160       O  
ATOM   2314  N   LEU A 305      10.335  24.731  17.311  1.00 67.25           N  
ANISOU 2314  N   LEU A 305     8756   8214   8582   -211   -620    133       N  
ATOM   2315  CA  LEU A 305       9.186  25.336  16.645  1.00 65.43           C  
ANISOU 2315  CA  LEU A 305     8529   8009   8321   -194   -583    116       C  
ATOM   2316  C   LEU A 305       8.492  26.383  17.519  1.00 66.60           C  
ANISOU 2316  C   LEU A 305     8723   8156   8425   -195   -585    113       C  
ATOM   2317  O   LEU A 305       7.603  27.095  17.051  1.00 69.35           O  
ANISOU 2317  O   LEU A 305     9079   8524   8748   -180   -557    100       O  
ATOM   2318  CB  LEU A 305       8.209  24.264  16.166  1.00 61.28           C  
ANISOU 2318  CB  LEU A 305     7987   7507   7790   -184   -556    105       C  
ATOM   2319  CG  LEU A 305       8.881  23.290  15.197  1.00 62.04           C  
ANISOU 2319  CG  LEU A 305     8040   7604   7930   -182   -551    107       C  
ATOM   2320  CD1 LEU A 305       9.354  22.067  15.949  1.00 75.00           C  
ANISOU 2320  CD1 LEU A 305     9678   9229   9588   -196   -575    118       C  
ATOM   2321  CD2 LEU A 305       7.937  22.891  14.098  1.00 66.22           C  
ANISOU 2321  CD2 LEU A 305     8547   8161   8452   -165   -513     92       C  
ATOM   2322  N   ALA A 306       8.934  26.481  18.774  1.00 60.42           N  
ANISOU 2322  N   ALA A 306     7972   7351   7635   -212   -618    124       N  
ATOM   2323  CA  ALA A 306       8.448  27.475  19.746  1.00 55.79           C  
ANISOU 2323  CA  ALA A 306     7434   6757   7007   -216   -624    123       C  
ATOM   2324  C   ALA A 306       8.277  28.888  19.203  1.00 51.26           C  
ANISOU 2324  C   ALA A 306     6868   6189   6417   -204   -608    116       C  
ATOM   2325  O   ALA A 306       7.189  29.444  19.261  1.00 63.52           O  
ANISOU 2325  O   ALA A 306     8444   7758   7934   -192   -584    105       O  
ATOM   2326  CB  ALA A 306       9.367  27.511  20.961  1.00 53.70           C  
ANISOU 2326  CB  ALA A 306     7195   6461   6746   -239   -667    139       C  
ATOM   2327  N   ALA A 307       9.359  29.477  18.703  1.00 48.47           N  
ANISOU 2327  N   ALA A 307     6500   5823   6093   -207   -622    124       N  
ATOM   2328  CA  ALA A 307       9.333  30.866  18.259  1.00 54.47           C  
ANISOU 2328  CA  ALA A 307     7271   6586   6840   -198   -612    120       C  
ATOM   2329  C   ALA A 307       8.184  31.172  17.279  1.00 60.76           C  
ANISOU 2329  C   ALA A 307     8057   7413   7617   -174   -568    103       C  
ATOM   2330  O   ALA A 307       7.511  32.191  17.389  1.00 58.77           O  
ANISOU 2330  O   ALA A 307     7832   7166   7331   -165   -554     95       O  
ATOM   2331  CB  ALA A 307      10.676  31.244  17.628  1.00 56.27           C  
ANISOU 2331  CB  ALA A 307     7473   6799   7108   -204   -629    130       C  
ATOM   2332  N   ASP A 308       7.965  30.279  16.321  1.00 59.50           N  
ANISOU 2332  N   ASP A 308     7858   7271   7478   -165   -548     96       N  
ATOM   2333  CA  ASP A 308       6.994  30.519  15.273  1.00 42.95           C  
ANISOU 2333  CA  ASP A 308     5747   5204   5370   -143   -509     82       C  
ATOM   2334  C   ASP A 308       5.571  30.068  15.617  1.00 52.94           C  
ANISOU 2334  C   ASP A 308     7026   6489   6599   -135   -486     71       C  
ATOM   2335  O   ASP A 308       4.598  30.700  15.189  1.00 63.31           O  
ANISOU 2335  O   ASP A 308     8346   7823   7887   -118   -458     60       O  
ATOM   2336  CB  ASP A 308       7.484  29.885  13.977  1.00 46.55           C  
ANISOU 2336  CB  ASP A 308     6154   5668   5864   -136   -497     80       C  
ATOM   2337  CG  ASP A 308       8.486  30.767  13.253  1.00 63.71           C  
ANISOU 2337  CG  ASP A 308     8313   7831   8061   -135   -502     84       C  
ATOM   2338  OD1 ASP A 308       9.490  30.246  12.736  1.00 69.78           O  
ANISOU 2338  OD1 ASP A 308     9051   8591   8871   -140   -513     92       O  
ATOM   2339  OD2 ASP A 308       8.267  31.998  13.222  1.00 67.72           O  
ANISOU 2339  OD2 ASP A 308     8842   8339   8548   -129   -496     81       O  
ATOM   2340  N   PHE A 309       5.456  29.016  16.421  1.00 48.25           N  
ANISOU 2340  N   PHE A 309     6438   5890   6005   -147   -499     75       N  
ATOM   2341  CA  PHE A 309       4.176  28.347  16.645  1.00 57.34           C  
ANISOU 2341  CA  PHE A 309     7595   7062   7130   -140   -477     67       C  
ATOM   2342  C   PHE A 309       3.660  28.343  18.079  1.00 58.40           C  
ANISOU 2342  C   PHE A 309     7772   7186   7230   -150   -489     70       C  
ATOM   2343  O   PHE A 309       2.630  27.724  18.361  1.00 56.82           O  
ANISOU 2343  O   PHE A 309     7577   7001   7009   -147   -472     64       O  
ATOM   2344  CB  PHE A 309       4.237  26.904  16.113  1.00 49.10           C  
ANISOU 2344  CB  PHE A 309     6515   6027   6113   -142   -473     66       C  
ATOM   2345  CG  PHE A 309       4.512  26.833  14.644  1.00 47.82           C  
ANISOU 2345  CG  PHE A 309     6312   5878   5980   -130   -455     61       C  
ATOM   2346  CD1 PHE A 309       3.498  27.031  13.738  1.00 43.50           C  
ANISOU 2346  CD1 PHE A 309     5753   5359   5417   -113   -421     48       C
[truncated: 370,981 more chars]
