# Supplementary material for: Genetically encoded discovery of perfluoroaryl macrocycles that bind to albumin and exhibit extended circulation in vivo
Source: Nat Commun. 2023 Sep 13;14:5654. doi: 10.1038/s41467-023-41427-y (PMC10499988; doi:10.1038/s41467-023-41427-y)
Supplement: Supplementary file 5 — Supplementary Data [file 41467_2023_41427_MOESM5_ESM.zip › Supplementary_Data/Matlab HSA/analysisDEJeff1117.m]

clear;

Dir='';
File = 'YW_unfiltered_20170829_ed.txt';


SET{1}  = 1:3;       % HSa
SET{2}  = 4:9;       % T4-GP1
SET{3}  = 10:12;     % ConA
SET{4}  = 13:15;     % Input


TEST_SET = 1;
TARGET = 'HSA';
CONTROL_SETS = [2 3 4];

REREAD=1;   % change to zero if you don't want to wait for -re-reading of data

close all

OUTPUT='normalized';   % other output_type: 'normalized' 'normalized+1' 'raw'

if REREAD
    disp('reading...');
    [Nuc, AA, Fr] = readMulticolumn('Dir', Dir, 'File', File, ...
                                    'column', 1:max(cell2mat(SET)),...
                                    'skip', 2, 'output', OUTPUT);
end
%%% To plot Figure S1D chage the variables above to the variables below 
% TEST_SET = 9;
% CONTROL_SETS = [10 11];

HITS2DISPLAY = 50; % maximum numer of hits to display
SHOWaminoACIDS = [18 19 20 21 22 23 24 25 26 27];

CLUSTERbyH = 1;         % 1 if you want your hits to be clustered by Hamming dist.
PLOT_VOLCANO = 1;       % set to 1 if you want to see the actual volcano plot
Sort_CXC_file = 1;      % set to 1 if you want to sort the reslt into different CXC files
AA_AXA_Analysis = 1;    % set to 1 if you want to see the actual AA_AXA_Analysis

%%%%%%% volcano plot parameters here %%%%%%%%%%%%%%%%%%%%%%%%%%%%%%%%%%%%%%
p_cutoff = 0.05;             % p-value cutoff
R_cutoff = 3;               % ratio cutoff
MaxX=6;                     % maximum on the X-scale (if plotting volcano)
vert_cutoff = 0.00001;      % maximum on the Y-scale (if plotting volcano)
%%%%%%%%%%%%%%%%%%%%%%%%%%%%%%%%%%%%%%%%%%%%%%%%%%%%%%%%%%%%%%%%%%%%%%%%%%% 


%%%%%%%%%%%%%%%%%%%%%% do not change things beyond this point %%%%%%%%%%%%%
%%%%%%%%%%%%%%%%%%%%%% unless you know what you are doing %%%%%%%%%%%%%%%%%

if CLUSTERbyH == 1
    disp('Culster on')
else
    disp('Culster off')
end

if PLOT_VOLCANO == 1
    disp('Volcano Plot on')
else
    disp('Volcano plot off')
end

if Sort_CXC_file == 1
    disp('Sort CXC on')
else
    disp('Sort CXC off')
end


if AA_AXA_Analysis == 1
    disp('AA AXA Analysis on')
else
    disp('AA AXA Analysis off')
end

SAVEto = [File(1:end-4) TARGET '_'...
                         OUTPUT...
                         'CONTR_' num2str(CONTROL_SETS) '_'...
                         '_P' num2str(p_cutoff)...
                         '_R' num2str(R_cutoff)...
                         '.CSV'];  % keep blank if don't want to save
                     
                     
% select only the aminoacids you want to see
cAA = char(AA);
sAA=cellstr(cAA(:,SHOWaminoACIDS));
SQUARE=zeros(size(Fr,1),1);


i=0;
disp('calculating p and R...');
IX=zeros(size(Fr,1),numel(CONTROL_SETS));


disp('calculating p and R...');
i=0;
for j=CONTROL_SETS
    i=i+1;
    ratio(:,i) = mean(Fr(:,SET{TEST_SET}), 2) ./ mean(Fr(:,SET{j}), 2);


    [~,confi(:,i)] = ttest2(Fr(:,SET{TEST_SET})',Fr(:,SET{j})',....
                            p_cutoff,'both','unequal');

    IX(:,i) = (confi(:,i) <= p_cutoff) & (ratio(:,i) >= R_cutoff);

    SQUARE = SQUARE + ratio(:,i).^2;

    
    if PLOT_VOLCANO
        subplot(1,numel(CONTROL_SETS),i); 
        
        plot(log2 (ratio(:,i)),...
            -log10(confi(:,i)),'d',...
            'MarkerSize',4,...
            'MarkerFaceColor',0.5*[1 1 1],...
            'MarkerEdgeColor',0.5*[1 1 1]); hold on;
        
        plot( log2 (ratio(find(IX(:,i)),i)),...
             -log10(confi(find(IX(:,i)),i)),'d',...
                    'MarkerSize',4,...
                    'MarkerFaceColor','r',...
                    'MarkerEdgeColor','r'); hold on;
                
        line([log2(R_cutoff) MaxX],[-log10(p_cutoff) -log10(p_cutoff)]);
        line([log2(R_cutoff)   log2(R_cutoff)],...
             [-log10(p_cutoff) -log10(vert_cutoff)]);
         
        xlim([-MaxX MaxX]);
    end
end
    
    R2 = sqrt(SQUARE);
    
    IXall = find( (sum(IX,2)==size(IX,2)) ); % hits that satisfy all criteria

    
   % you can loosen the stringency if necessary
   % IXall = find( (sum(IX,2)>=2) ); %hits that satisfy two or more criteria
    
    
    hits    = char(sAA(IXall,:));
    Rhits   = ratio(IXall,:);
    R2hits  = R2(IXall);
  
%%%%%%%%%%%% this is part where hits are clustered by H-dist %%%%%%%%%%%%%%

if CLUSTERbyH
    disp('clustering...');
    if numel(hits)>3  
        figure(2) 
        Y = pdist(hits,'hamming');
        Z = linkage(Y,'complete');
        [H,T,perm] = dendrogram(Z,0,'colorthreshold',20);
        set(H,'LineWidth',2)

        for i =1:size(hits,1)
            label{i} = i;
        end
        set(gca,'XTick', 1:1:size(hits,1), 'XTickLabel',label);

        hits    = hits(perm,:);
        Rhits   = Rhits(perm,:);
        R2hits  = R2(perm);
        IXall   = IXall(perm);
    end
end

%%%%%%%%%%%%%%%%%%%display all results as heat map%%%%%%%%%%%%%%%%%%%%%%%%%    

figure(3) 

if size(IXall,1)>=HITS2DISPLAY
    N=HITS2DISPLAY;  % display only the first or defined number of hits
else
    N=size(IXall,1); %display all
end

FrPPM = round(10^6*Fr);   % convert normalized fraction frequency to PPM

imagesc( log10([FrPPM(IXall(1:N),:) ratio(IXall(1:N),:) ]+1) );

set(gca,'YTick', 1:1:N, 'YTickLabel',cellstr(hits(1:N,:)),'TickDir','out',...
    'FontName','Courier New','FontSize',14);
set(gca,'XTick', 1:1:size(Fr,2)+4, 'TickDir','out');
jet1=jet;
jet1(1,:)=[0.4 0.4 0.4];
colormap(jet1);
colorbar;

% generate a plain text table for saving or copy from command line
S = char(32*ones(size(hits,1),2));
COM = char(','*ones(size(hits,1),1));

L = [ S(:,1) char(124*ones(size(hits,1),1)) S(:,1)];
if strcmp(OUTPUT,'raw')
    F  = Fr(IXall,:);   % display frequency raw
else
    F  = FrPPM(IXall,:);   % display frequency in ppm
end

toDisp = [hits     S  ];
toSave = [hits     COM  ];


for i=1:numel(SET)
    for j=1:numel(SET{i})
        toDisp = [toDisp num2str(F(:,SET{i}(j))) S];
        toSave = [toSave num2str(F(:,SET{i}(j))) COM];
    end    
    toDisp = [toDisp L];
end
toDisp = [toDisp S  num2str(round(Rhits)) L];  
for i=1:size(Rhits,2)
    toSave = [toSave  num2str(round(Rhits(:,i))) COM ];
end

disp(toSave);  
disp(toDisp);  

if ~isempty(SAVEto)
    
    fs = fopen(fullfile(Dir,SAVEto),'w');
    RET = char(10*ones(size(toSave,1),1));
    fprintf( fs, '%s\r\n', [toSave(:,1:end-1) RET]');
    fclose all;
    disp('file saved');
end

%%%%%%%%%%%%%%%%%%%%%%%%%%%%%%%%C3C Sorting%%%%%%%%%%%%%%%%%%%%%%%%%%%%%%%%

if Sort_CXC_file

    disp('sorting...') ;
    
    
    %Sorting conditions
    C2X = ['S' '\w' 'C' '\w' '\w' 'C' '\w' '\w' '\w'] ;
    C3X = ['S' '\w' 'C' '\w' '\w' '\w' 'C' '\w' '\w' '\w'] ;
    C4X = ['S' '\w' 'C' '\w' '\w' '\w' '\w' 'C' '\w' '\w'] ;
    C5X = ['S' '\w' 'C' '\w' '\w' '\w' '\w' '\w' 'C' '\w'] ;
    C7X = ['A' 'C' '\w' '\w' '\w' '\w' '\w' '\w' '\w' 'C'] ;
    % Creat sorting array
    C2XHits = [];
    C3XHits = [];
    C4XHits = [];
    C5XHits = [];
    C7XHits = [];
    indexs=[];              %for data puposes not really useful for now
    j=0;
    
    % sort C2C
    disp('Sorting C2C...')
    C2s = regexp(cellstr(hits),C2X);
    for i=1:numel(C2s)
        if ~isempty(C2s{i})
            j=j+1;
            C2XHits = [C2XHits; hits(i,:)];
            indexs(j) = i;
        end
    end
    %C2Cfound(s) = numel(indexs);
    
    
    %Sort C3C
    disp('Sorting C3C...')
    indexs=[];
    j=0;
    C3s = regexp(cellstr(hits),C3X);
    for i=1:numel(C3s)
        if ~isempty(C3s{i})
            j=j+1;
            C3XHits = [C3XHits; hits(i,:)];
            indexs(j) = i;
        end
    end
    %C3Cfound(s) = numel(indexs);
    
    %Sort C4C
    disp('Sorting C4C...')
    indexs=[];
    j=0;
    C4s = regexp(cellstr(hits),C4X);
    for i=1:numel(C4s)
        if ~isempty(C4s{i})
            j=j+1;
            C4XHits = [C4XHits; hits(i,:)];
            indexs(j) = i;
        end
    end
    %C4Cfound(s) = numel(indexs);
    
    %Sort C5C
    disp('Sorting C5C...')
    indexs=[];
    j=0;
    C5s = regexp(cellstr(hits),C5X);
    for i=1:numel(C5s)
        if ~isempty(C5s{i})
            j=j+1;
            C5XHits = [C5XHits; hits(i,:)];
            indexs(j) = i;
        end
    end
    %C5Cfound(s) = numel(indexs);
    
    % Sort C7C
    disp('Sorting C7C...')
    indexs=[];
    j=0;
    C7s = regexp(cellstr(hits),C7X);
    for i=1:numel(C7s)
        if ~isempty(C7s{i})
            j=j+1;
            C7XHits = [C7XHits; hits(i,:)];
            indexs(j) = i;
        end
    end
    %C7Cfound(s) = numel(indexs);
    
end
if ~isempty(C2XHits)
    C2 = fopen(fullfile(Dir,['C2C',SAVEto]),'w');
    RET = char(10*ones(size(C2XHits,1),1));
    fprintf(C2, '%s\r\n',[C2XHits(:,1:end-1) RET]');
    fclose all;
    disp('C2C saved');
end

if ~isempty(C3XHits)
    C3 = fopen(fullfile(Dir,['C3C',SAVEto]),'w');
    RET = char(10*ones(size(C3XHits,1),1));
    fprintf(C2, '%s\r\n',[C3XHits(:,1:end-1) RET]');
    fclose all;
    disp('C3C saved');
end

if ~isempty(C4XHits)
    C4 = fopen(fullfile(Dir,['C4C',SAVEto]),'w');
    RET = char(10*ones(size(C4XHits,1),1));
    fprintf(C2, '%s\r\n',[C4XHits(:,1:end-1) RET]');
    fclose all;
    disp('C4C saved');
end

if ~isempty(C5XHits)
    C5 = fopen(fullfile(Dir,['C5C',SAVEto]),'w');
    RET = char(10*ones(size(C5XHits,1),1));
    fprintf(C2, '%s\r\n',[C5XHits(:,1:end-1) RET]');
    fclose all;
    disp('C5C saved');
end

if ~isempty(C7XHits)
    C7 = fopen(fullfile(Dir,['C7C',SAVEto]),'w');
    RET = char(10*ones(size(C7XHits,1),1));
    fprintf(C2, '%s\r\n',[C7XHits(:,1:end-1) RET]');
    fclose all;
    disp('C7C saved');
    
end


%%%%%%%%%%%%%%%%AA & AxA analysis%%%%%%%%%%%%%%%%%%%%%%%%%%%%%%%%%%%%%%%%%%

if AA_AXA_Analysis
    disp('Start AA AXA Analysis...')
    figure(100);
    AAA = 'ADEFGHIKLMNPQRSTVWY';
    Y = [];
    
    for i=1:numel(AAA)
        Y(i) = numel(find(hits==AAA(i)));
        xlabel{i} = AAA(i);
    end
    
    plot(1:numel(AAA), Y, 'ok');
    set(gca, 'xTick', 1:numel(AAA), 'xTickLabel', xlabel, 'TickDir','out');
    
    
    %%
    
    Nfound =  [];
    NfoundS = [];
    toSaveIX = [];
    toSaveIXS = [];
    
    
    
    M = 9;
    
    fs = fopen(fullfile(Dir,['AA' SAVEto]),'w');
    fsS = fopen(fullfile(Dir,['AxA' SAVEto]),'w');
    fclose all;
    
    fs = fopen(fullfile(Dir,['AA' SAVEto]),'a+');
    fsS = fopen(fullfile(Dir,['AxA' SAVEto]),'a+');
    chits = extractBetween(cellstr(hits),["C"],["C"]);
    
    
    for ii = 1:numel(AAA)
        %disp(num2str(ii));
        for jj= 1:numel(AAA)
            
            
            phrase = [ AAA(ii) AAA(jj) ] ;
            phraseS = [ AAA(ii) '\w' AAA(jj) ] ;
            
            phraseHits = [];
            spacedHits = [];
            index=[];
            j=0;
            
            
            IX = regexp(cellstr(chits),phrase);
            for i=1:numel(IX)
                if ~isempty(IX{i})
                    %check whether his is S**** or A****; if it is, discard
                    if (phrase(1) =='S' || phrase(1) =='A')
                        if (numel(IX{i})==1 && IX{i}==1)
                            continue
                        end
                    end
                    
                    j=j+1;
                    phraseHits = [phraseHits; chits(i,:)];
                    index(j) = i;
                    
                    S1 = char (32*ones(1, M-IX{i}(1)));
                    S2 = char (32*ones(1, IX{i}(1)  ));
                    spacedHits = [spacedHits; S1 chits(i,:) S2];
                end
            end
            Nfound(ii,jj) = numel(index);
            
            % lets save this with offsets
            %RET = char(10*ones(size(index,2),1));
            %fprintf( fs, '%s\r\n', [spacedHits toSave(index,:) RET]');
            
            phraseHits = [];
            index=[];
            spacedHits = [];
            j=0;
            clear IX
            
            IX = regexp(cellstr(chits),phraseS);
            for i=1:numel(IX)
                if ~isempty(IX{i})
                    %check whether his is S**** or A****; if it is, discard
                    if (phraseS(1) =='S' || phraseS(1) =='A')
                        if (numel(IX{i})==1 && IX{i}==1)
                            continue
                        end
                    end
                    
                    j=j+1;
                    phraseHits = [phraseHits; chits(i,:)];
                    index(j) = i;
                    
                    S1 = char (32*ones(1, M-IX{i}(1)));
                    S2 = char (32*ones(1, IX{i}(1)  ));
                    spacedHits = [spacedHits; S1 chits(i,:) S2];
                end
            end
            NfoundS(ii,jj) = numel(index);
            toSaveIXS = [toSaveIXS index];
            
            % lets save this with offsets
            %RET = char(10*ones(size(index,2),1));
            %fprintf( fsS, '%s\r\n', [spacedHits toSave(index,:) RET]');
            
        end
    end
    
    figure(200);
    subplot(1,2,1);
    imagesc(Nfound); colorbar;
    set(gca, 'xTick', 1:numel(AAA), 'xTickLabel', xlabel, 'TickDir','out',...
        'yTick', 1:numel(AAA), 'yTickLabel', xlabel);
    
    subplot(1,2,2);
    imagesc(NfoundS); colorbar;
    set(gca, 'xTick', 1:numel(AAA), 'xTickLabel', xlabel, 'TickDir','out',...
        'yTick', 1:numel(AAA), 'yTickLabel', xlabel);
    
    
    fclose all;
    fs = fopen(fullfile(Dir,['AA' SAVEto]),'w');
    fsS = fopen(fullfile(Dir,['AxA' SAVEto]),'w');
    RET = char(10*ones(size(toSaveIX,2),1));
    fprintf( fs, '%s\r\n', [toSave(toSaveIX,:) RET]');
    disp('AA Saved')
    
    RET = char(10*ones(size(toSaveIXS,2),1));
    fprintf( fsS, '%s\r\n', [toSave(toSaveIXS,:) RET]');
    disp('AxA Saved')
end
